# Supplementary material for: Co‐regulation of indole glucosinolates and camalexin biosynthesis by CPK5/CPK6 and MPK3/MPK6 signaling pathways
Source: J Integr Plant Biol. 2020 Jun 26;62(11):1780–96. doi: 10.1111/jipb.12973 (PMC7687085; doi:10.1111/jipb.12973)
Supplement: Supplementary file 2 — Data Set S1. Differentially expressed genes shared in CPK5‐VK and DD transgenic plants after DEX treatment and GO analysis data. [file JIPB-62-1780-s002.xlsx]

## Sheet: C6(probability>=0.9)
Differentially expressed genes after CPK5 activation (DEX treatment 6 h compared to 0 h)
GeneID	Length	C0_R-Expression	C6_R-Expression	log2FoldChange(C6_R/C0_R)	Probability	Up/Down-Regulation(C6_R/C0_R)	Cellular Component	Molecular Function	Biological Process	Kegg Orthology	Nr Description
AT1G01120	1899	19.11	261.645	3.77521	0.945178	Up	GO:0043231//intracellular membrane-bounded organelle;GO:0005840//ribosome	GO:0005488//binding;GO:0004312//fatty acid synthase activity	GO:0009314//response to radiation;GO:0007275//multicellular organism development;GO:0006950//response to stress;GO:0006633//fatty acid biosynthetic process	K15397//3-ketoacyl-CoA synthase [EC:2.3.1.199]	gi|22329274|ref|NP_171620.2|//3-ketoacyl-CoA synthase 1 [Arabidopsis thaliana]
AT1G01560	1349	0.2	16.36	6.35403	0.921601	Up	GO:0043231//intracellular membrane-bounded organelle	GO:0032559//adenyl ribonucleotide binding;GO:0004702//receptor signaling protein serine/threonine kinase activity	GO:0009611//response to wounding;GO:0009627//systemic acquired resistance;GO:0009867//jasmonic acid mediated signaling pathway;GO:0006464//cellular protein modification process;GO:0009725//response to hormone;GO:0030865//cortical cytoskeleton organization;GO:0006971//hypotonic response;GO:0006796//phosphate-containing compound metabolic process	K04371//mitogen-activated protein kinase 1/3 [EC:2.7.11.24]	gi|42561597|ref|NP_563631.2|//mitogen-activated protein kinase 11 [Arabidopsis thaliana];gi|186478029|ref|NP_001117210.1|//mitogen-activated protein kinase 11 [Arabidopsis thaliana]
AT1G01720	1316	40.98	421.87	3.36381	0.941549	Up	NA	GO:0001071//nucleic acid binding transcription factor activity;GO:0003676//nucleic acid binding	GO:0009738//abscisic acid-activated signaling pathway;GO:0006950//response to stress	K02437//glycine cleavage system H protein;K00162//pyruvate dehydrogenase E1 component beta subunit [EC:1.2.4.1];K13126//polyadenylate-binding protein;K05941//glutathione gamma-glutamylcysteinyltransferase [EC:2.3.2.15]	gi|51316206|sp|Q39013.2|NAC2_ARATH//RecName: Full=NAC domain-containing protein 2; Short=ANAC002 [Arabidopsis thaliana]
AT1G02170	1336	17.81	120.15	2.75408	0.921806	Up	NA	GO:0004175//endopeptidase activity	GO:0019538//protein metabolic process	NA	gi|30678252|ref|NP_171719.2|//metacaspase 1 [Arabidopsis thaliana]
AT1G02400	1339	2.405	30.07	3.64422	0.906491	Up	GO:0005737//cytoplasm	GO:0045543//gibberellin 2-beta-dioxygenase activity;GO:0052635//C-20 gibberellin 2-beta-dioxygenase activity;GO:0046872//metal ion binding;GO:0052634//C-19 gibberellin 2-beta-dioxygenase activity	GO:0009685//gibberellin metabolic process;GO:0045487//gibberellin catabolic process;GO:0055114//oxidation-reduction process;GO:0009639//response to red or far red light	K04125//gibberellin 2-oxidase [EC:1.14.11.13]	gi|15217753|ref|NP_171742.1|//gibberellin 2-oxidase 6 [Arabidopsis thaliana]
AT1G02920	925	66.305	1489.71	4.48977	0.962461	Up	GO:0016020//membrane;GO:0043231//intracellular membrane-bounded organelle;GO:0030312//external encapsulating structure	GO:0046914//transition metal ion binding;GO:0003824//catalytic activity;GO:0042277//peptide binding	GO:0050832//defense response to fungus;GO:0009404//toxin metabolic process;GO:0006970//response to osmotic stress;GO:0010038//response to metal ion	K00799//glutathione S-transferase [EC:2.5.1.18]	gi|15218639|ref|NP_171791.1|//glutathione S-transferase F7 [Arabidopsis thaliana]
AT1G02930	1014	53.67	3188.43	5.89258	0.985382	Up	GO:0043231//intracellular membrane-bounded organelle;GO:0005634//nucleus;GO:0009506//plasmodesma;GO:0030312//external encapsulating structure;GO:0005773//vacuole;GO:0005618//cell wall;GO:0005829//cytosol;GO:0005739//mitochondrion	GO:0004364//glutathione transferase activity;GO:2001227//quercitrin binding;GO:2001147//camalexin binding;GO:0046914//transition metal ion binding;GO:0003824//catalytic activity;GO:0042277//peptide binding;GO:0050897//cobalt ion binding;GO:0005507//copper ion binding;GO:0043295//glutathione binding	GO:0050832//defense response to fungus;GO:0009817//defense response to fungus, incompatible interaction;GO:0009414//response to water deprivation;GO:0009404//toxin metabolic process;GO:0006970//response to osmotic stress;GO:0042742//defense response to bacterium;GO:0006979//response to oxidative stress;GO:0006749//glutathione metabolic process;GO:0046686//response to cadmium ion;GO:0009407//toxin…	K00799//glutathione S-transferase [EC:2.5.1.18]	gi|15218640|ref|NP_171792.1|//glutathione S-transferase F6 [Arabidopsis thaliana];gi|15218639|ref|NP_171791.1|//glutathione S-transferase F7 [Arabidopsis thaliana]
AT1G03130	892	774.47	201.855	-1.93989	0.914405	Down	GO:0009526//plastid envelope;GO:0009534//chloroplast thylakoid;GO:0009522//photosystem I;GO:0009570//chloroplast stroma	NA	GO:0044237//cellular metabolic process	K02692//photosystem I subunit II	gi|15218708|ref|NP_171812.1|//photosystem I reaction center subunit D-2 [Arabidopsis thaliana]
AT1G03220	1530	73.935	376.465	2.34819	0.923302	Up	GO:0016020//membrane;GO:0005618//cell wall	GO:0004175//endopeptidase activity	GO:0019538//protein metabolic process;GO:0006970//response to osmotic stress	K00924;K01381//saccharopepsin [EC:3.4.23.25]	gi|15218740|ref|NP_171821.1|//aspartyl protease-like protein [Arabidopsis thaliana]
AT1G03230	1502	21.085	117.645	2.48015	0.916926	Up	GO:0016020//membrane;GO:0005618//cell wall	GO:0004175//endopeptidase activity	GO:0019538//protein metabolic process;GO:0006970//response to osmotic stress	K00924;K01381//saccharopepsin [EC:3.4.23.25]	gi|18379072|ref|NP_563679.1|//aspartyl protease-like protein [Arabidopsis thaliana]
AT1G03630	1379	71.345	11.615	-2.61882	0.912682	Down	GO:0009526//plastid envelope;GO:0009534//chloroplast thylakoid	GO:0016651//oxidoreductase activity, acting on NAD(P)H;GO:0016628//oxidoreductase activity, acting on the CH-CH group of donors, NAD or NADP as acceptor	GO:0006779//porphyrin-containing compound biosynthetic process	K00218//protochlorophyllide reductase [EC:1.3.1.33]	gi|79316418|ref|NP_001030948.1|//protochlorophyllide reductase C [Arabidopsis thaliana];gi|15218860|ref|NP_171860.1|//protochlorophyllide reductase C [Arabidopsis thaliana]
AT1G03870	1035	180.785	36.795	-2.29669	0.917275	Down	GO:0005618//cell wall;GO:0031225//anchored component of membrane	NA	NA	K19519//transforming growth factor-beta-induced protein;K06464;K03456//serine/threonine-protein phosphatase 2A regulatory subunit A;K06588//null	gi|18379157|ref|NP_563692.1|//fasciclin-like arabinogalactan protein 9 [Arabidopsis thaliana]
AT1G04800	835	306.035	70.485	-2.11831	0.917131	Down	NA	NA	NA	NA	gi|15220324|ref|NP_171972.1|//glycine-rich protein [Arabidopsis thaliana]
AT1G05000	1109	9.305	74.55	3.00213	0.921027	Up	NA	GO:0004721//phosphoprotein phosphatase activity	GO:0006796//phosphate-containing compound metabolic process	K18045//tyrosine-protein phosphatase SIW14 [EC:3.1.3.48]	gi|15220383|ref|NP_171993.1|//atypical dual-speci###city phosphatase 1 [Arabidopsis thaliana];gi|238478343|ref|NP_001154304.1|//atypical dual-speci###city phosphatase 1 [Arabidopsis thaliana]
AT1G05675	1493	0.185	32.87	7.4731	0.961497	Up	NA	GO:0035251//UDP-glucosyltransferase activity	GO:0009653//anatomical structure morphogenesis;GO:0009414//response to water deprivation;GO:0034614//cellular response to reactive oxygen species;GO:0042538//hyperosmotic salinity response;GO:0009737//response to abscisic acid;GO:0009850//auxin metabolic process	K13691//pathogen-inducible salicylic acid glucosyltransferase [EC:2.4.1.-]	gi|334182317|ref|NP_001184915.1|//UDP-Glycosyltransferase superfamily protein [Arabidopsis thaliana]
AT1G05680	1518	0.87	60.5	6.11978	0.969247	Up	NA	GO:0035251//UDP-glucosyltransferase activity	GO:0009653//anatomical structure morphogenesis;GO:0009414//response to water deprivation;GO:0034614//cellular response to reactive oxygen species;GO:0042538//hyperosmotic salinity response;GO:0009737//response to abscisic acid;GO:0009850//auxin metabolic process	K13691//pathogen-inducible salicylic acid glucosyltransferase [EC:2.4.1.-]	gi|15221233|ref|NP_172059.1|//Uridine diphosphate glycosyltransferase 74E2 [Arabidopsis thaliana]
AT1G05960	3631	18.915	223.285	3.56128	0.940975	Up	GO:0016020//membrane	NA	NA	NA	gi|18390595|ref|NP_563755.1|//ARM repeat superfamily protein [Arabidopsis thaliana];gi|238478362|ref|NP_001154308.1|//ARM repeat superfamily protein [Arabidopsis thaliana]
AT1G06160	931	18.475	88.025	2.25234	0.907947	Up	NA	GO:0001071//nucleic acid binding transcription factor activity	GO:0009611//response to wounding;GO:0000160//phosphorelay signal transduction system;GO:0009725//response to hormone;GO:0006351//transcription, DNA-templated	K14516//ethylene-responsive transcription factor 1	gi|15221402|ref|NP_172106.1|//ethylene-responsive transcription factor ERF094 [Arabidopsis thaliana]
AT1G06830	505	3.355	37.055	3.46528	0.912088	Up	GO:0044464//cell part	GO:0015036//disulfide oxidoreductase activity	GO:0019725//cellular homeostasis	K03676//glutaredoxin 3	gi|15222209|ref|NP_172168.1|//monothiol glutaredoxin-S11 [Arabidopsis thaliana]
AT1G07000	2024	7.705	202.295	4.71452	0.961887	Up	GO:0016020//membrane;GO:0043231//intracellular membrane-bounded organelle;GO:0043234//protein complex;GO:0031988//membrane-bounded vesicle;GO:0044444//cytoplasmic part	NA	GO:0006887//exocytosis	K07195//exocyst complex component 7	gi|15222266|ref|NP_172181.1|//exocyst subunit exo70 family protein B2 [Arabidopsis thaliana]
AT1G08830	872	52.255	260.955	2.32016	0.921375	Up	GO:0044424//intracellular part	GO:0016209//antioxidant activity;GO:0043169//cation binding;GO:0003824//catalytic activity	GO:0006801//superoxide metabolic process;GO:0006970//response to osmotic stress;GO:0006952//defense response;GO:0010038//response to metal ion	K04565//superoxide dismutase, Cu-Zn family [EC:1.15.1.1]	gi|15223944|ref|NP_172360.1|//superoxide dismutase [Cu-Zn] [Arabidopsis thaliana]
AT1G08940	913	8.74	61.71	2.8198	0.913257	Up	NA	NA	NA	NA	gi|15223983|ref|NP_172369.1|//phosphoglycerate mutase-like protein [Arabidopsis thaliana]
AT1G09210	1745	77.74	247.98	1.67349	0.900053	Up	GO:0043231//intracellular membrane-bounded organelle	GO:0046872//metal ion binding;GO:0005515//protein binding	GO:0044267//cellular protein metabolic process;GO:0006970//response to osmotic stress	K08057//calreticulin	gi|15217459|ref|NP_172392.1|//calreticulin 1b [Arabidopsis thaliana]
AT1G09310	826	412.825	53.3	-2.95332	0.932795	Down	GO:0005576//extracellular region	GO:0005488//binding	NA	NA	gi|18391006|ref|NP_563841.1|//uncharacterized protein [Arabidopsis thaliana]
AT1G09340	1481	840.73	274.18	-1.61652	0.902473	Down	GO:0030529//intracellular ribonucleoprotein complex;GO:0005576//extracellular region;GO:0009526//plastid envelope;GO:0042579//microbody;GO:0009570//chloroplast stroma	GO:0048037//cofactor binding	GO:0009657//plastid organization;GO:0042254//ribosome biogenesis;GO:0008152//metabolic process;GO:0006952//defense response;GO:0048511//rhythmic process	K12450//UDP-glucose 4,6-dehydratase [EC:4.2.1.76];K01710//dTDP-glucose 4,6-dehydratase [EC:4.2.1.46]	gi|15217485|ref|NP_172405.1|//chloroplast stem-loop binding protein [Arabidopsis thaliana]
AT1G09630	938	17.25	157.93	3.19462	0.933902	Up	GO:0016020//membrane;GO:0043231//intracellular membrane-bounded organelle;GO:0044444//cytoplasmic part	GO:0032561//guanyl ribonucleotide binding;GO:0003824//catalytic activity	GO:0006810//transport;GO:0035556//intracellular signal transduction	K07904//Ras-related protein Rab-11A	gi|15217568|ref|NP_172434.1|//RAB GTPase 11C [Arabidopsis thaliana]
AT1G09750	1578	71.44	13.095	-2.44772	0.90889	Down	GO:0005618//cell wall;GO:0005576//extracellular region	GO:0004175//endopeptidase activity	GO:0019538//protein metabolic process	K00924;K01381//saccharopepsin [EC:3.4.23.25]	gi|18391062|ref|NP_563851.1|//aspartyl protease-like protein [Arabidopsis thaliana]
AT1G09970	3364	50.74	208.395	2.03813	0.913175	Up	GO:0031224//intrinsic component of membrane;GO:0044462//external encapsulating structure part	GO:0032559//adenyl ribonucleotide binding;GO:0004672//protein kinase activity	GO:0006468//protein phosphorylation;GO:0006950//response to stress;GO:0032501//multicellular organismal process;GO:0007167//enzyme linked receptor protein signaling pathway	K00924	gi|30681478|ref|NP_850942.1|//leucine-rich receptor-like protein kinase [Arabidopsis thaliana];gi|30681482|ref|NP_172468.3|//leucine-rich receptor-like protein kinase [Arabidopsis thaliana]
AT1G10070	1604	12.635	75.15	2.57235	0.911575	Up	GO:0009536//plastid	GO:0004084//branched-chain-amino-acid transaminase activity	GO:0006520//cellular amino acid metabolic process	K00826//branched-chain amino acid aminotransferase [EC:2.6.1.42]	gi|15218409|ref|NP_172478.1|//branched-chain-amino-acid aminotransferase 2 [Arabidopsis thaliana]
AT1G10470	1275	54.2	5.885	-3.20318	0.917828	Down	GO:0043231//intracellular membrane-bounded organelle	GO:0004871//signal transducer activity;GO:0005488//binding	GO:0010017//red or far-red light signaling pathway;GO:0007623//circadian rhythm;GO:0003006//developmental process involved in reproduction;GO:0009755//hormone-mediated signaling pathway	K14492//two-component response regulator ARR-A family	gi|15218550|ref|NP_172517.1|//two-component response regulator ARR4 [Arabidopsis thaliana]
AT1G10585	850	6.085	191.78	4.97805	0.9665	Up	GO:0043231//intracellular membrane-bounded organelle;GO:0080008//Cul4-RING E3 ubiquitin ligase complex;GO:0071013//catalytic step 2 spliceosome	GO:0000166//nucleotide binding;GO:0001071//nucleic acid binding transcription factor activity	GO:0000398//mRNA splicing, via spliceosome;GO:0006351//transcription, DNA-templated	K12816//pre-mRNA-processing factor 17	gi|79340924|ref|NP_563873.2|//basic helix-loop-helix domain-containing protein [Arabidopsis thaliana];gi|30681779|ref|NP_172528.2|//transducin/WD40 repeat-like superfamily protein [Arabidopsis thaliana]
AT1G10740	1892	23.905	103.205	2.11013	0.90727	Up	NA	NA	NA	K07393//putative glutathione S-transferase	gi|15220205|ref|NP_172544.1|//alpha/beta-Hydrolases superfamily protein [Arabidopsis thaliana]
AT1G11200	1153	11.425	161.855	3.82444	0.943886	Up	GO:0044464//cell part	NA	NA	NA	gi|18391247|ref|NP_563884.1|//uncharacterized protein [Arabidopsis thaliana]
AT1G11860	1600	1165.54	387.27	-1.58958	0.901734	Down	GO:0005840//ribosome;GO:0005576//extracellular region;GO:0009526//plastid envelope	GO:0016769//transferase activity, transferring nitrogenous groups;GO:0008168//methyltransferase activity	GO:0006544//glycine metabolic process;GO:0010038//response to metal ion	K00605//aminomethyltransferase [EC:2.1.2.10]	gi|15221119|ref|NP_172650.1|//aminomethyltransferase [Arabidopsis thaliana]
AT1G12200	1685	8.57	68.695	3.00284	0.91951	Up	NA	GO:0016709//oxidoreductase activity, acting on paired donors, with incorporation or reduction of molecular oxygen, NAD(P)H as one donor, and incorporation of one atom of oxygen;GO:0000166//nucleotide binding;GO:0050662//coenzyme binding	GO:0008152//metabolic process	K00485//dimethylaniline monooxygenase (N-oxide forming) [EC:1.14.13.8]	gi|75172924|sp|Q9FWW9.1|GSXL2_ARATH//RecName: Full=Flavin-containing monooxygenase FMO GS-OX-like 2; AltName: Full=Flavin-monooxygenase glucosinolate S-oxygenase-like 2 [Arabidopsis thaliana]
AT1G12900	1499	1110.73	283.85	-1.96831	0.91666	Down	GO:0016020//membrane;GO:0048046//apoplast;GO:0009526//plastid envelope;GO:0009534//chloroplast thylakoid;GO:0005829//cytosol;GO:0009532//plastid stroma;GO:0005576//extracellular region;GO:0009941//chloroplast envelope;GO:0009570//chloroplast stroma	GO:0050661//NADP binding;GO:0016620//oxidoreductase activity, acting on the aldehyde or oxo group of donors, NAD or NADP as acceptor;GO:0000166//nucleotide binding;GO:0051287//NAD binding	GO:0006006//glucose metabolic process;GO:0006007//glucose catabolic process;GO:0006950//response to stress;GO:0006096//glycolytic process;GO:0034285//response to disaccharide;GO:0055114//oxidation-reduction process;GO:0009314//response to radiation;GO:0015977//carbon fixation	K05298//glyceraldehyde-3-phosphate dehydrogenase (NADP+) (phosphorylating) [EC:1.2.1.13]	gi|15222111|ref|NP_172750.1|//glyceraldehyde 3-phosphate dehydrogenase GAPA2 [Arabidopsis thaliana]
AT1G13930	684	1317.77	334.73	-1.97702	0.91709	Down	GO:0016020//membrane;GO:0009532//plastid stroma;GO:0009526//plastid envelope	GO:0005488//binding	GO:0032502//developmental process;GO:0006970//response to osmotic stress;GO:0009987//cellular process;GO:0010038//response to metal ion	NA	gi|18394049|ref|NP_563934.1|//salt tolerance-related protein [Arabidopsis thaliana]
AT1G14150	600	194.49	41.68	-2.22227	0.916311	Down	GO:0009523//photosystem II;GO:0009534//chloroplast thylakoid	GO:0009055//electron carrier activity;GO:0046872//metal ion binding	GO:0022900//electron transport chain	K08901//photosystem II oxygen-evolving enhancer protein 3	gi|18394073|ref|NP_563937.1|//photosynthetic NDH subcomplex L2 [Arabidopsis thaliana];gi|42571459|ref|NP_973820.1|//photosynthetic NDH subcomplex L2 [Arabidopsis thaliana]
AT1G14170	1808	6.91	46.995	2.76575	0.904195	Up	GO:0005634//nucleus	GO:0003723//RNA binding;GO:0003676//nucleic acid binding	GO:0009725//response to hormone;GO:0009737//response to abscisic acid	K13162//poly(rC)-binding protein 2/3/4	gi|186478468|ref|NP_001117282.1|//RNA-binding KH domain-containing protein [Arabidopsis thaliana];gi|79317957|ref|NP_001031044.1|//RNA-binding KH domain-containing protein [Arabidopsis thaliana];gi|30683629|ref|NP_172869.2|//RNA-binding KH domain-containing protein [Arabidopsis thaliana]
AT1G14870	740	18.495	343.19	4.2138	0.954732	Up	GO:0043231//intracellular membrane-bounded organelle;GO:0016020//membrane	NA	GO:0006950//response to stress	K14006//protein transport protein SEC23	gi|15223920|ref|NP_172940.1|//cadmium resistance protein 2 [Arabidopsis thaliana]
AT1G15040	1414	20.365	103.05	2.33918	0.91299	Up	NA	GO:0003824//catalytic activity	GO:0009064//glutamine family amino acid metabolic process	NA	gi|30684146|ref|NP_850943.1|//putative glutamine amidotransferase [Arabidopsis thaliana]
AT1G15125	1056	81.03	282.68	1.80264	0.905794	Up	NA	GO:0008168//methyltransferase activity	GO:0006730//one-carbon metabolic process	K18848//indole-3-acetate O-methyltransferase [EC:2.1.1.278]	gi|186478506|ref|NP_683307.2|//S-adenosyl-L-methionine-dependent methyltransferase [Arabidopsis thaliana]
AT1G15260	814	25.515	1.2	-4.41024	0.915225	Down	NA	NA	NA	K11273//chromosome transmission fidelity protein 1 [EC:3.6.4.13]	gi|18394218|ref|NP_563968.1|//uncharacterized protein [Arabidopsis thaliana]
AT1G15415	480	0.01	11.135	10.1209	0.90276	Up	GO:0043231//intracellular membrane-bounded organelle;GO:0044444//cytoplasmic part	NA	NA	NA	gi|15218163|ref|NP_172994.1|//phosphatase 2A B'gamma subunit [Arabidopsis thaliana]
AT1G15520	4558	3.2	56.215	4.13481	0.934886	Up	GO:0044464//cell part;GO:0016021//integral component of membrane;GO:0005886//plasma membrane	GO:0005524//ATP binding;GO:0032559//adenyl ribonucleotide binding;GO:0017111//nucleoside-triphosphatase activity;GO:0042626//ATPase activity, coupled to transmembrane movement of substances	GO:0046865//terpenoid transport;GO:0009753//response to jasmonic acid;GO:0009723//response to ethylene;GO:0010193//response to ozone;GO:0009751//response to salicylic acid;GO:0080168//abscisic acid transport;GO:0009207//purine ribonucleoside triphosphate catabolic process;GO:0006855//drug transmembrane transport;GO:0015692//lead ion transport	K05681//ATP-binding cassette, subfamily G (WHITE), member 2	gi|15218218|ref|NP_173005.1|//ABC transporter G family member 40 [Arabidopsis thaliana]
AT1G16410	1737	68.275	1.485	-5.52282	0.964921	Down	GO:0043231//intracellular membrane-bounded organelle	GO:0005506//iron ion binding;GO:0004497//monooxygenase activity	GO:0019758//glycosinolate biosynthetic process	K12155//cytochrome P450, family 79, subfamily F, polypeptide 2 [EC:1.14.13.-];K12154//cytochrome P450, family 79, subfamily F, polypeptide 1 [EC:1.14.13.-]	gi|30684842|ref|NP_563996.2|//dihomomethionine N-hydroxylase [Arabidopsis thaliana];gi|42571499|ref|NP_973840.1|//dihomomethionine N-hydroxylase [Arabidopsis thaliana]
AT1G16420	1338	1.305	44.71	5.09848	0.948807	Up	NA	GO:0004175//endopeptidase activity	GO:0019538//protein metabolic process;GO:0012501//programmed cell death;GO:0009411//response to UV;GO:0000302//response to reactive oxygen species	K14848//ribosome assembly protein RRB1	gi|15219249|ref|NP_173092.1|//metacaspase 8 [Arabidopsis thaliana]
AT1G17147	579	5.075	101.985	4.32881	0.949237	Up	NA	NA	GO:0006950//response to stress	NA	gi|116830105|gb|ABK28010.1|//unknown [Arabidopsis thaliana]
AT1G17170	855	2.745	137.61	5.64764	0.97509	Up	GO:0044424//intracellular part	GO:0042277//peptide binding	GO:0009404//toxin metabolic process	K00799//glutathione S-transferase [EC:2.5.1.18]	gi|15220040|ref|NP_173160.1|//glutathione S-transferase TAU 24 [Arabidopsis thaliana]
AT1G17745	2354	8.025	53.81	2.7453	0.90766	Up	NA	GO:0016616//oxidoreductase activity, acting on the CH-OH group of donors, NAD or NADP as acceptor;GO:0000166//nucleotide binding;GO:0031406//carboxylic acid binding	GO:0006563//L-serine metabolic process	K00058//D-3-phosphoglycerate dehydrogenase [EC:1.1.1.95]	gi|334182659|ref|NP_001031061.2|//D-3-phosphoglycerate dehydrogenase [Arabidopsis thaliana];gi|18394525|ref|NP_564034.1|//D-3-phosphoglycerate dehydrogenase [Arabidopsis thaliana]
AT1G17860	738	28.76	151.96	2.40156	0.918895	Up	GO:0030312//external encapsulating structure;GO:0005576//extracellular region	GO:0061135//endopeptidase regulator activity;GO:0016787//hydrolase activity	GO:0010466//negative regulation of peptidase activity	NA	gi|15220874|ref|NP_173228.1|//kunitz family trypsin and protease inhibitor protein [Arabidopsis thaliana]
AT1G18210	787	90.25	305.06	1.75709	0.904892	Up	GO:0043231//intracellular membrane-bounded organelle;GO:0016020//membrane	GO:0046872//metal ion binding	NA	K13448//calcium-binding protein CML	gi|75334873|sp|Q9LE22.1|CML27_ARATH//RecName: Full=Probable calcium-binding protein CML27; AltName: Full=Calmodulin-like protein 27 [Arabidopsis thaliana]
AT1G18570	1654	5.085	400.055	6.29781	0.987596	Up	GO:0043231//intracellular membrane-bounded organelle	GO:0001071//nucleic acid binding transcription factor activity;GO:0003676//nucleic acid binding	GO:0006970//response to osmotic stress;GO:0019761//glucosinolate biosynthetic process;GO:0009725//response to hormone;GO:0052482//defense response by cell wall thickening;GO:0006351//transcription, DNA-templated	K09422//myb proto-oncogene protein, plant	gi|15221803|ref|NP_173292.1|//myb domain protein 51 [Arabidopsis thaliana]
AT1G18590	1363	18.175	121.43	2.7401	0.921867	Up	NA	GO:0047364//desulfoglucosinolate sulfotransferase activity	GO:0019758//glycosinolate biosynthetic process	K11821//desulfoglucosinolate sulfotransferase A/B/C [EC:2.8.2.-]	gi|15221820|ref|NP_173294.1|//sulfotransferase 17 [Arabidopsis thaliana]
AT1G18610	4662	6.925	138.48	4.32172	0.95262	Up	GO:0005634//nucleus	NA	GO:0051513//regulation of monopolar cell growth	K15450//tRNA wybutosine-synthesizing protein 3 [EC:2.1.1.282];K20285//Rab9 effector protein with kelch motifs	gi|334182672|ref|NP_173296.3|//galactose oxidase/kelch repeat domain-containing protein [Arabidopsis thaliana];gi|15221824|ref|NP_173297.1|//uncharacterized protein [Arabidopsis thaliana];gi|145323938|ref|NP_001077558.1|//uncharacterized protein [Arabidopsis thaliana]
AT1G19020	525	15.04	661	5.45777	0.979621	Up	NA	NA	GO:0006950//response to stress	NA	gi|51970816|dbj|BAD44100.1|//unknown protein [Arabidopsis thaliana]
AT1G19150	1043	144.89	21.055	-2.78272	0.924184	Down	GO:0043234//protein complex;GO:0009536//plastid	GO:0046906//tetrapyrrole binding	GO:0006091//generation of precursor metabolites and energy;GO:0009639//response to red or far red light	K08908//light-harvesting complex I chlorophyll a/b binding protein 2	gi|15221956|ref|NP_173349.1|//PSI type II chlorophyll a/b-binding protein (Lhca2*1) [Arabidopsis thaliana]
AT1G19180	1331	14.62	97.405	2.73605	0.918895	Up	NA	GO:0005488//binding	GO:0009719//response to endogenous stimulus;GO:0007165//signal transduction;GO:0009791//post-embryonic development;GO:0048229//gametophyte development;GO:0006952//defense response	K13464//jasmonate ZIM domain-containing protein	gi|18394706|ref|NP_564075.1|//jasmonate-zim-domain protein 1 [Arabidopsis thaliana]
AT1G20010	1689	82.18	17.715	-2.21382	0.905876	Down	GO:0031090//organelle membrane;GO:0030312//external encapsulating structure;GO:0015630//microtubule cytoskeleton;GO:0043234//protein complex;GO:0009536//plastid	GO:0032561//guanyl ribonucleotide binding;GO:0017111//nucleoside-triphosphatase activity	GO:0000902//cell morphogenesis;GO:0009314//response to radiation;GO:0007017//microtubule-based process;GO:0009207//purine ribonucleoside triphosphate catabolic process;GO:0043623//cellular protein complex assembly	K07375//tubulin beta	gi|18394812|ref|NP_564101.1|//tubulin beta-5 chain [Arabidopsis thaliana]
AT1G20100	1659	22.84	112.97	2.30631	0.912395	Up	GO:0005634//nucleus	NA	NA	NA	gi|186478683|ref|NP_001117316.1|//uncharacterized protein [Arabidopsis thaliana];gi|18394821|ref|NP_564102.1|//uncharacterized protein [Arabidopsis thaliana]
AT1G20440	1219	176.87	1200.94	2.7634	0.931893	Up	GO:0044424//intracellular part	GO:0005515//protein binding	GO:0006952//defense response;GO:0009409//response to cold;GO:0009725//response to hormone;GO:0009408//response to heat	NA	gi|388259|emb|CAA42483.1|//cor47 [Arabidopsis thaliana]
AT1G20450	1514	22.485	317.34	3.81899	0.947577	Up	GO:0043231//intracellular membrane-bounded organelle	GO:0008092//cytoskeletal protein binding	GO:0006952//defense response;GO:0009409//response to cold;GO:0009845//seed germination;GO:0009725//response to hormone;GO:0009408//response to heat	NA	gi|13751875|gb|AAK38607.1|AF360351_1//unknown protein [Arabidopsis thaliana];gi|30686836|ref|NP_564114.2|//dehydrin ERD10 [Arabidopsis thaliana]
AT1G20620	1901	644.56	168.875	-1.93236	0.913769	Down	GO:0016020//membrane;GO:0005840//ribosome;GO:0009532//plastid stroma;GO:0030312//external encapsulating structure;GO:0005576//extracellular region;GO:0009526//plastid envelope;GO:0042579//microbody	GO:0005506//iron ion binding;GO:0004601//peroxidase activity;GO:0015171//amino acid transmembrane transporter activity	GO:0009267//cellular response to starvation;GO:0009314//response to radiation;GO:0042743//hydrogen peroxide metabolic process;GO:0010038//response to metal ion;GO:0015837//amine transport	K03781//catalase [EC:1.11.1.6]	gi|79318278|ref|NP_001031073.1|//catalase 3 [Arabidopsis thaliana];gi|685318200|ref|XP_009149539.1|//PREDICTED: catalase-3 [Brassica rapa];gi|18394888|ref|NP_564120.1|//catalase 3 [Arabidopsis thaliana]
AT1G20900	1517	8.095	99.38	3.61785	0.935768	Up	GO:0043231//intracellular membrane-bounded organelle	GO:0043565//sequence-specific DNA binding	GO:0010260//organ senescence;GO:0051276//chromosome organization;GO:0009639//response to red or far red light	K07374//tubulin alpha	gi|6319180|gb|AAF07197.1|AF194974_1//ESCAROLA [Arabidopsis thaliana]
AT1G21010	818	4.685	46.325	3.30567	0.914364	Up	GO:0031981//nuclear lumen	NA	NA	NA	gi|18394938|ref|NP_564129.1|//uncharacterized protein [Arabidopsis thaliana]
AT1G21100	1384	40.945	240.775	2.55593	0.924123	Up	NA	GO:0005515//protein binding;GO:0008168//methyltransferase activity	GO:0006730//one-carbon metabolic process	K13066//caffeic acid 3-O-methyltransferase [EC:2.1.1.68]	gi|15218133|ref|NP_173534.1|//indole glucosinolate o-methyltransferase 1 [Arabidopsis thaliana]
AT1G21110	1397	3.855	432.49	6.80979	0.991758	Up	GO:0005634//nucleus;GO:0005829//cytosol	GO:0008757//S-adenosylmethionine-dependent methyltransferase activity;GO:0005515//protein binding;GO:0008171//O-methyltransferase activity;GO:0008168//methyltransferase activity;GO:0046983//protein dimerization activity	GO:0006730//one-carbon metabolic process;GO:0042343//indole glucosinolate metabolic process;GO:0019438//aromatic compound biosynthetic process;GO:0032259//methylation	K13066//caffeic acid 3-O-methyltransferase [EC:2.1.1.68]	gi|15218135|ref|NP_173535.1|//O-methyltransferase family protein [Arabidopsis thaliana];gi|15218138|ref|NP_173537.1|//Indole glucosinolate O-methyltransferase 4 [Arabidopsis thaliana]
AT1G21120	1358	2.36	291.635	6.94923	0.991348	Up	NA	GO:0005515//protein binding;GO:0008168//methyltransferase activity	GO:0006730//one-carbon metabolic process	K13066//caffeic acid 3-O-methyltransferase [EC:2.1.1.68]	gi|15218137|ref|NP_173536.1|//O-methyltransferase family protein [Arabidopsis thaliana]
AT1G21130	1365	167.795	3246.45	4.27409	0.958894	Up	GO:0005634//nucleus;GO:0005829//cytosol	GO:0008757//S-adenosylmethionine-dependent methyltransferase activity;GO:0005515//protein binding;GO:0008171//O-methyltransferase activity;GO:0008168//methyltransferase activity;GO:0046983//protein dimerization activity	GO:0006730//one-carbon metabolic process;GO:0042343//indole glucosinolate metabolic process;GO:0019438//aromatic compound biosynthetic process;GO:0032259//methylation	K13066//caffeic acid 3-O-methyltransferase [EC:2.1.1.68]	gi|674928651|emb|CDY04598.1|//BnaC05g16360D [Brassica napus];gi|15218138|ref|NP_173537.1|//Indole glucosinolate O-methyltransferase 4 [Arabidopsis thaliana]
AT1G21310	1662	98.875	374.085	1.91969	0.911309	Up	NA	GO:0005199//structural constituent of cell wall	NA	K05747//Wiskott-Aldrich syndrome protein	gi|15218966|ref|NP_173553.1|//extensin 3 [Arabidopsis thaliana];gi|922497463|ref|XP_013587003.1|//PREDICTED: extensin-3 [Brassica oleracea var. oleracea];gi|147857446|emb|CAN78649.1|//hypothetical protein VITISV_036363 [Vitis vinifera]
AT1G21500	617	267.37	71.57	-1.90141	0.909095	Down	NA	NA	NA	NA	gi|18394996|ref|NP_564142.1|//uncharacterized protein [Arabidopsis thaliana]
AT1G22690	485	243.83	52.5	-2.21549	0.917849	Down	GO:0044464//cell part	NA	GO:0009725//response to hormone	NA	gi|15219934|ref|NP_173683.1|//gibberellin-regulated protein 9 [Arabidopsis thaliana]
AT1G23220	848	14.77	69.25	2.22914	0.902801	Up	GO:0015630//microtubule cytoskeleton	GO:0003774//motor activity	GO:0009987//cellular process	K10418//dynein light chain LC8-type	gi|15220678|ref|NP_173736.1|//dynein light chain type 1-like protein [Arabidopsis thaliana]
AT1G23390	1538	185.56	40.365	-2.20071	0.915594	Down	NA	NA	NA	NA	gi|18395236|ref|NP_564193.1|//F-box/kelch-repeat protein [Arabidopsis thaliana]
AT1G23730	1025	6.08	391.8	6.0099	0.984829	Up	GO:0016020//membrane;GO:0005829//cytosol;GO:0009526//plastid envelope;GO:0005886//plasma membrane;GO:0009507//chloroplast	GO:0016836//hydro-lyase activity;GO:0046914//transition metal ion binding;GO:0004089//carbonate dehydratase activity;GO:0008270//zinc ion binding	GO:0015976//carbon utilization;GO:0010118//stomatal movement;GO:0010035//response to inorganic substance	K01673//carbonic anhydrase [EC:4.2.1.1]	gi|15220853|ref|NP_173785.1|//beta carbonic anhydrase 3 [Arabidopsis thaliana]
AT1G24020	732	120.42	7.935	-3.9237	0.943394	Down	GO:0044464//cell part	NA	GO:0006950//response to stress	NA	gi|15221646|ref|NP_173813.1|//MLP-like protein 423 [Arabidopsis thaliana]
AT1G24100	1572	41.81	299.345	2.83989	0.930909	Up	NA	GO:0035251//UDP-glucosyltransferase activity	GO:0052482//defense response by cell wall thickening;GO:0019758//glycosinolate biosynthetic process	K11820//N-hydroxythioamide S-beta-glucosyltransferase [EC:2.4.1.195]	gi|15221668|ref|NP_173820.1|//UDP-glucosyl transferase 74B1 [Arabidopsis thaliana]
AT1G24140	1343	0.95	57.255	5.91333	0.965844	Up	GO:0031224//intrinsic component of membrane;GO:0044421//extracellular region part	GO:0004175//endopeptidase activity;GO:0046914//transition metal ion binding	GO:0019538//protein metabolic process	K07761//gelatinase A [EC:3.4.24.24];K01402//matrix metalloproteinase-8 (neutrophil collagenase) [EC:3.4.24.34]	gi|53749140|gb|AAU90055.1|//At1g24140 [Arabidopsis thaliana]
AT1G24150	2261	3.58	34.575	3.2717	0.904933	Up	GO:0030054//cell junction	GO:0003779//actin binding	GO:0009826//unidimensional cell growth;GO:0008154//actin polymerization or depolymerization	K02184//formin 2	gi|15221680|ref|NP_173825.1|//formin-like protein 4 [Arabidopsis thaliana]
AT1G25220	1256	29.98	519.355	4.11465	0.954486	Up	GO:0005829//cytosol;GO:0005950//anthranilate synthase complex;GO:0005739//mitochondrion	GO:0016833//oxo-acid-lyase activity;GO:0004049//anthranilate synthase activity	GO:0009064//glutamine family amino acid metabolic process;GO:0006970//response to osmotic stress;GO:0010311//lateral root formation;GO:0048527//lateral root development;GO:0000162//tryptophan biosynthetic process;GO:0009723//response to ethylene;GO:0009851//auxin biosynthetic process;GO:0009850//auxin metabolic process;GO:0006568//tryptophan metabolic process;GO:0009651//response to salt stress;G…	K01658//anthranilate synthase component II [EC:4.1.3.27]	gi|15222532|ref|NP_173893.1|//anthranilate synthase beta subunit 1 [Arabidopsis thaliana];gi|334182853|ref|NP_001185092.1|//anthranilate synthase beta subunit 1 [Arabidopsis thaliana]
AT1G25370	1160	3.445	39.665	3.52529	0.914343	Up	NA	NA	NA	K06758;K03283//heat shock 70kDa protein 1/8	gi|11761474|gb|AAG28819.2|AC079374_22//unknown protein [Arabidopsis thaliana]
AT1G26380	1791	5.58	364.725	6.0304	0.984747	Up	GO:0005783//endoplasmic reticulum;GO:0044464//cell part	GO:0009055//electron carrier activity;GO:0016614//oxidoreductase activity, acting on CH-OH group of donors;GO:0050660//flavin adenine dinucleotide binding;GO:0003824//catalytic activity;GO:0050662//coenzyme binding	GO:0071456//cellular response to hypoxia;GO:0008152//metabolic process;GO:0055114//oxidation-reduction process	K00279//cytokinin dehydrogenase [EC:1.5.99.12]	gi|727575359|ref|XP_010460312.1|//PREDICTED: reticuline oxidase-like protein [Camelina sativa];gi|18395880|ref|NP_564244.1|//FAD-binding and BBE domain-containing protein [Arabidopsis thaliana]
AT1G26410	1765	0.51	22.045	5.43381	0.928817	Up	GO:0044464//cell part	GO:0003824//catalytic activity;GO:0050662//coenzyme binding	GO:0008152//metabolic process	NA	gi|15222704|ref|NP_173965.1|//FAD-binding and BBE domain-containing protein [Arabidopsis thaliana]
AT1G26420	1738	0.965	78.725	6.35015	0.975603	Up	GO:0044464//cell part	GO:0003824//catalytic activity;GO:0050662//coenzyme binding	GO:0008152//metabolic process	NA	gi|15222705|ref|NP_173966.1|//FAD-binding and BBE domain-containing protein [Arabidopsis thaliana]
AT1G27350	497	92.225	296.22	1.68344	0.901447	Up	NA	NA	NA	NA	gi|674868239|emb|CDY66149.1|//BnaAnng21710D [Brassica napus]
AT1G27500	2305	2.975	36.22	3.60582	0.913544	Up	NA	NA	NA	NA	gi|9802538|gb|AAF99740.1|AC004557_19//F17L21.29 [Arabidopsis thaliana]
AT1G27730	933	19.565	132.235	2.75676	0.923056	Up	GO:0043231//intracellular membrane-bounded organelle	GO:0046914//transition metal ion binding;GO:0001071//nucleic acid binding transcription factor activity	GO:0009743//response to carbohydrate;GO:0006970//response to osmotic stress;GO:0009725//response to hormone;GO:0040007//growth;GO:0044237//cellular metabolic process;GO:0009642//response to light intensity	NA	gi|6693033|gb|AAF24959.1|AC012375_22//T22C5.18 [Arabidopsis thaliana]
AT1G27950	786	111.68	28.58	-1.96629	0.904236	Down	GO:0031225//anchored component of membrane	NA	GO:0010876//lipid localization	NA	gi|15217777|ref|NP_174116.1|//glycosylphosphatidylinositol-anchored lipid protein transfer 1 [Arabidopsis thaliana]
AT1G28190	1040	6.565	184.83	4.81526	0.963384	Up	NA	NA	NA	NA	gi|15217852|ref|NP_174140.1|//uncharacterized protein [Arabidopsis thaliana]
AT1G28600	1441	42.125	581.625	3.78734	0.94772	Up	GO:0043231//intracellular membrane-bounded organelle;GO:0030312//external encapsulating structure	GO:0016788//hydrolase activity, acting on ester bonds	GO:0044238//primary metabolic process	K00514//zeta-carotene desaturase [EC:1.3.5.6];K01206//alpha-L-fucosidase [EC:3.2.1.51]	gi|15218731|ref|NP_174182.1|//GDSL esterase/lipase [Arabidopsis thaliana]
AT1G29670	1326	55.815	10.28	-2.44081	0.903088	Down	GO:0030312//external encapsulating structure;GO:0005576//extracellular region;GO:0009536//plastid	GO:0016787//hydrolase activity	GO:0044238//primary metabolic process	K17604//zinc finger SWIM domain-containing protein 3;K01188//beta-glucosidase [EC:3.2.1.21];K00679//phospholipid:diacylglycerol acyltransferase [EC:2.3.1.158];K01206//alpha-L-fucosidase [EC:3.2.1.51];K10960//geranylgeranyl reductase [EC:1.3.1.83]	gi|15220514|ref|NP_174260.1|//GDSL esterase/lipase [Arabidopsis thaliana]
AT1G29910	1020	3956.96	1184.46	-1.74016	0.908336	Down	GO:0043234//protein complex;GO:0005576//extracellular region;GO:0009534//chloroplast thylakoid;GO:0009570//chloroplast stroma;GO:0034357//photosynthetic membrane	GO:0046906//tetrapyrrole binding	GO:0009746//response to hexose;GO:0006091//generation of precursor metabolites and energy;GO:0009639//response to red or far red light	K08912//light-harvesting complex II chlorophyll a/b binding protein 1	gi|18397286|ref|NP_564339.1|//chlorophyll A/B binding protein 3 [Arabidopsis thaliana]
AT1G29920	922	8477.24	2637.45	-1.68445	0.906101	Down	GO:0048046//apoplast;GO:0010287//plastoglobule;GO:0009535//chloroplast thylakoid membrane;GO:0009534//chloroplast thylakoid;GO:0030076//light-harvesting complex;GO:0005794//Golgi apparatus;GO:0043234//protein complex;GO:0005576//extracellular region;GO:0005739//mitochondrion;GO:0009941//chloroplast envelope;GO:0009570//chloroplast stroma;GO:0034357//photosynthetic membrane	GO:0031409//pigment binding;GO:0046906//tetrapyrrole binding;GO:0016168//chlorophyll binding	GO:0009768//photosynthesis, light harvesting in photosystem I;GO:0009746//response to hexose;GO:0009637//response to blue light;GO:0006091//generation of precursor metabolites and energy;GO:0009416//response to light stimulus;GO:0009750//response to fructose;GO:0010218//response to far red light;GO:0010114//response to red light;GO:0009639//response to red or far red light	K08912//light-harvesting complex II chlorophyll a/b binding protein 1	gi|674252052|gb|KFK44817.1|//hypothetical protein AALP_AA1G306700 [Arabis alpina];gi|31323256|gb|AAP44089.1|//chlorophyll a/b binding protein [Brassica oleracea];gi|18397286|ref|NP_564339.1|//chlorophyll A/B binding protein 3 [Arabidopsis thaliana];gi|12324161|gb|AAG52048.1|AC022455_2//chlorophyll A-B-binding protein 2 precursor, 5' partial; 1-750 [Arabidopsis thaliana]
AT1G30110	916	39.265	5.115	-2.94044	0.902124	Down	NA	GO:0008796//bis(5'-nucleosyl)-tetraphosphatase activity	GO:0015961//diadenosine polyphosphate catabolic process	K08311//putative (di)nucleoside polyphosphate hydrolase [EC:3.6.1.-]	gi|565495862|ref|XP_006305570.1|//hypothetical protein CARUB_v10010189mg [Capsella rubella]
AT1G30620	1924	5.61	51.515	3.19892	0.916701	Up	GO:0043231//intracellular membrane-bounded organelle	GO:0048037//cofactor binding;GO:0016857//racemase and epimerase activity, acting on carbohydrates and derivatives	GO:0019322//pentose biosynthetic process;GO:0042546//cell wall biogenesis;GO:0006139//nucleobase-containing compound metabolic process;GO:0019318//hexose metabolic process	K12448//UDP-arabinose 4-epimerase [EC:5.1.3.5]	gi|145324086|ref|NP_001077632.1|//UDP-arabinose 4-epimerase 1 [Arabidopsis thaliana];gi|22329866|ref|NP_174350.2|//UDP-arabinose 4-epimerase 1 [Arabidopsis thaliana]
AT1G32450	2195	31.26	3.195	-3.29043	0.901058	Down	GO:0016020//membrane	GO:0015103//inorganic anion transmembrane transporter activity	GO:0010035//response to inorganic substance;GO:0015833//peptide transport;GO:0042126//nitrate metabolic process;GO:0015698//inorganic anion transport	K14638//solute carrier family 15 (peptide/histidine transporter), member 3/4	gi|30692706|ref|NP_174523.2|//nitrate transporter 1.5 [Arabidopsis thaliana]
AT1G32920	496	77.63	259.065	1.73863	0.903129	Up	NA	NA	GO:0006950//response to stress	NA	gi|18398649|ref|NP_564411.1|//uncharacterized protein [Arabidopsis thaliana]
AT1G33110	1861	29.67	126.43	2.09126	0.909587	Up	GO:0044464//cell part	GO:0015291//secondary active transmembrane transporter activity	GO:0015893//drug transport	K03327//multidrug resistance protein, MATE family	gi|15223402|ref|NP_174587.1|//MATE efflux family protein [Arabidopsis thaliana]
AT1G33590	1637	77.415	341.91	2.14293	0.91791	Up	GO:0005618//cell wall;GO:0009536//plastid	NA	GO:0023052//signaling;GO:0009628//response to abiotic stimulus	K13420//LRR receptor-like serine/threonine-protein kinase FLS2 [EC:2.7.11.1]	gi|10998936|gb|AAG26075.1|AC069299_1//hypothetical protein [Arabidopsis thaliana]
AT1G33811	1388	66.93	3.2	-4.38651	0.944378	Down	GO:0044464//cell part	GO:0016787//hydrolase activity	GO:0044238//primary metabolic process	K17604//zinc finger SWIM domain-containing protein 3;K01188//beta-glucosidase [EC:3.2.1.21];K00679//phospholipid:diacylglycerol acyltransferase [EC:2.3.1.158];K01206//alpha-L-fucosidase [EC:3.2.1.51];K10960//geranylgeranyl reductase [EC:1.3.1.83]	gi|18398991|ref|NP_564430.1|//GDSL esterase/lipase [Arabidopsis thaliana]
AT1G42990	1167	30.42	173.525	2.51205	0.921232	Up	GO:0043231//intracellular membrane-bounded organelle;GO:0005634//nucleus;GO:0031090//organelle membrane;GO:0016021//integral component of membrane;GO:0005789//endoplasmic reticulum membrane	GO:0003677//DNA binding;GO:0043565//sequence-specific DNA binding;GO:0003700//transcription factor activity, sequence-specific DNA binding;GO:0001071//nucleic acid binding transcription factor activity	GO:0010200//response to chitin;GO:0009743//response to carbohydrate;GO:0006355//regulation of transcription, DNA-templated;GO:0006984//ER-nucleus signaling pathway;GO:0006351//transcription, DNA-templated;GO:0030968//endoplasmic reticulum unfolded protein response	K14431//transcription factor TGA;K04450//cyclic AMP-dependent transcription factor ATF-2;K16241//transcription factor HY5	gi|15217559|ref|NP_174998.1|//bZIP transcription factor 60 [Arabidopsis thaliana]
AT1G45201	1697	51.645	4.27	-3.59632	0.923712	Down	GO:0043231//intracellular membrane-bounded organelle	NA	GO:0044238//primary metabolic process	NA	gi|79588733|ref|NP_849772.2|//triacylglycerol lipase-like 1 [Arabidopsis thaliana];gi|79606086|ref|NP_973975.2|//triacylglycerol lipase-like 1 [Arabidopsis thaliana]
AT1G48750	544	97.575	19.905	-2.29338	0.910202	Down	GO:0044464//cell part	GO:0005488//binding	GO:0010876//lipid localization	K18857//alcohol dehydrogenase class-P [EC:1.1.1.1]	gi|18402345|ref|NP_564532.1|//bifunctional inhibitor/lipid-transfer protein/seed storage 2S albumin-like protein [Arabidopsis thaliana]
AT1G50900	793	237.915	70.265	-1.75957	0.903498	Down	NA	NA	NA	K01802//peptidylprolyl isomerase [EC:5.2.1.8]	gi|12321788|gb|AAG50930.1|AC079284_5//unknown protein [Arabidopsis thaliana]
AT1G52100	1554	43.445	6.41	-2.76079	0.901632	Down	GO:0016020//membrane;GO:0009536//plastid	NA	NA	K03695//ATP-dependent Clp protease ATP-binding subunit ClpB	gi|334183241|ref|NP_175622.3|//jacalin-like lectin domain-containing protein [Arabidopsis thaliana];gi|4220457|gb|AAD12684.1|//Similar to gi|3413714 T19L18.21 putative myrosinase-binding protein from Arabidopsis thaliana BAC gb|AC004747. EST gb|N96478 comes from this gene [Arabidopsis thaliana]
AT1G55210	819	26.475	212.145	3.00235	0.932426	Up	GO:0044464//cell part	NA	GO:0009699//phenylpropanoid biosynthetic process;GO:0006950//response to stress	K02889//large subunit ribosomal protein L21e;K01870//isoleucyl-tRNA synthetase [EC:6.1.1.5]	gi|15222673|ref|NP_175917.1|//dirigent protein 20 [Arabidopsis thaliana]
AT1G55230	1106	0.01	23.355	11.1895	0.951267	Up	GO:0044464//cell part	NA	NA	K03695//ATP-dependent Clp protease ATP-binding subunit ClpB	gi|15222675|ref|NP_175919.1|//uncharacterized protein [Arabidopsis thaliana]
AT1G55240	1349	1.035	19.985	4.27121	0.90116	Up	GO:0044464//cell part;GO:0016021//integral component of membrane	NA	NA	K03695//ATP-dependent Clp protease ATP-binding subunit ClpB	gi|30695897|ref|NP_175920.2|//uncharacterized protein [Arabidopsis thaliana]
AT1G55330	427	191.62	7.105	-4.75327	0.96242	Down	NA	NA	NA	NA	gi|565492704|ref|XP_006303991.1|//hypothetical protein CARUB_v10011419mg [Capsella rubella]
AT1G55450	1357	48.55	311.42	2.68132	0.9281	Up	NA	GO:0016741//transferase activity, transferring one-carbon groups	GO:0006970//response to osmotic stress;GO:0006730//one-carbon metabolic process	NA	gi|334183341|ref|NP_001185239.1|//S-adenosyl-L-methionine-dependent methyltransferases superfamily protein [Arabidopsis thaliana];gi|18405387|ref|NP_564689.1|//S-adenosyl-L-methionine-dependent methyltransferases superfamily protein [Arabidopsis thaliana]
AT1G55490	2093	411.745	102.245	-2.00972	0.916168	Down	GO:0016020//membrane;GO:0031981//nuclear lumen;GO:0005840//ribosome;GO:0009532//plastid stroma;GO:0005576//extracellular region;GO:0009526//plastid envelope	GO:0005515//protein binding;GO:0032559//adenyl ribonucleotide binding	GO:0009814//defense response, incompatible interaction;GO:0051084//'de novo' posttranslational protein folding	K04077//chaperonin GroEL	gi|15222729|ref|NP_175945.1|//chaperonin 60 subunit beta 1 [Arabidopsis thaliana]
AT1G55920	1332	24.22	117.83	2.28244	0.912539	Up	GO:0009536//plastid	GO:0016412//serine O-acyltransferase activity	GO:0009267//cellular response to starvation;GO:0006563//L-serine metabolic process	K00640//serine O-acetyltransferase [EC:2.3.1.30]	gi|15222799|ref|NP_175988.1|//serine acetyltransferase 1 [Arabidopsis thaliana]
AT1G57630	519	0.55	40.3	6.1952	0.959878	Up	GO:0044425//membrane part	GO:0032559//adenyl ribonucleotide binding;GO:0016462//pyrophosphatase activity;GO:0004872//receptor activity	GO:0012501//programmed cell death;GO:0006952//defense response;GO:0023052//signaling	K19613//leucine-rich repeat protein SHOC2;K02183//calmodulin	gi|15223632|ref|NP_176076.1|//Toll-Interleukin-Resistance domain-containing protein [Arabidopsis thaliana]
AT1G57990	1416	26.595	111.43	2.06691	0.907413	Up	GO:0031224//intrinsic component of membrane	GO:0015205//nucleobase transmembrane transporter activity	GO:0015851//nucleobase transport	NA	gi|15217805|ref|NP_176100.1|//purine permease 18 [Arabidopsis thaliana]
AT1G59870	4759	158.1	594.435	1.91068	0.91258	Up	GO:0031090//organelle membrane;GO:0009526//plastid envelope	GO:0031559//oxidosqualene cyclase activity;GO:0046915//transition metal ion transmembrane transporter activity;GO:0015405//P-P-bond-hydrolysis-driven transmembrane transporter activity;GO:0032559//adenyl ribonucleotide binding;GO:0004721//phosphoprotein phosphatase activity;GO:0017111//nucleoside-triphosphatase activity	GO:0050832//defense response to fungus;GO:0009814//defense response, incompatible interaction;GO:0071365//cellular response to auxin stimulus;GO:0015893//drug transport;GO:0006464//cellular protein modification process;GO:0052482//defense response by cell wall thickening;GO:0019762//glucosinolate catabolic process;GO:0015691//cadmium ion transport;GO:0016104//triterpenoid biosynthetic process;GO:…	K05681//ATP-binding cassette, subfamily G (WHITE), member 2	gi|15218936|ref|NP_176196.1|//ABC transporter G family member 36 [Arabidopsis thaliana]
AT1G59950	2340	0.245	60.44	7.94658	0.978986	Up	GO:0009507//chloroplast	GO:0016747//transferase activity, transferring acyl groups other than amino-acyl groups;GO:0016491//oxidoreductase activity	GO:0008152//metabolic process;GO:0006970//response to osmotic stress;GO:0055114//oxidation-reduction process	K08243//Polyketide reductase;K19642//D-galacturonate reductase [EC:1.1.1.365];K00011//aldehyde reductase [EC:1.1.1.21]	gi|91805995|gb|ABE65726.1|//aldo/keto reductase [Arabidopsis thaliana] ;gi|15218958|ref|NP_176203.1|//putative aldo/keto reductase [Arabidopsis thaliana]
AT1G60730	1405	14.635	100.48	2.77941	0.919961	Up	GO:0016020//membrane;GO:0009526//plastid envelope	GO:0003824//catalytic activity	GO:0008152//metabolic process;GO:0010038//response to metal ion	K17744//L-galactose dehydrogenase [EC:1.1.1.316];K05275//pyridoxine 4-dehydrogenase [EC:1.1.1.65];K09338//homeobox-leucine zipper protein	gi|334183454|ref|NP_001185274.1|//probable aldo-keto reductase 5 [Arabidopsis thaliana];gi|30696459|ref|NP_564762.2|//probable aldo-keto reductase 5 [Arabidopsis thaliana]
AT1G61250	1248	53.125	287.315	2.43517	0.923712	Up	GO:0031224//intrinsic component of membrane	GO:0005215//transporter activity	GO:0006810//transport	NA	gi|15219893|ref|NP_176320.1|//secretory carrier-associated membrane protein 3 [Arabidopsis thaliana];gi|334183468|ref|NP_001185278.1|//secretory carrier-associated membrane protein 3 [Arabidopsis thaliana]
AT1G61560	2397	0.995	19.675	4.30552	0.900053	Up	GO:0031224//intrinsic component of membrane;GO:0016021//integral component of membrane;GO:0005886//plasma membrane	GO:0030246//carbohydrate binding;GO:0004674//protein serine/threonine kinase activity;GO:0005524//ATP binding	GO:0050832//defense response to fungus;GO:0006468//protein phosphorylation;GO:0048544//recognition of pollen;GO:0009987//cellular process	K08472//mlo protein	gi|334183555|ref|NP_001185282.1|//MLO-like protein 6 [Arabidopsis thaliana];gi|15220529|ref|NP_176350.1|//MLO-like protein 6 [Arabidopsis thaliana];gi|15220528|ref|NP_176349.1|//G-type lectin S-receptor-like serine/threonine-protein kinase [Arabidopsis thaliana]
AT1G61800	1569	1.325	22.965	4.11537	0.904871	Up	GO:0031224//intrinsic component of membrane;GO:0031090//organelle membrane	GO:0005342//organic acid transmembrane transporter activity;GO:0015291//secondary active transmembrane transporter activity;GO:0015119//hexose phosphate transmembrane transporter activity	GO:0015717//triose phosphate transport;GO:0015711//organic anion transport;GO:0009746//response to hexose;GO:0034285//response to disaccharide;GO:0019953//sexual reproduction;GO:0009642//response to light intensity;GO:0051707//response to other organism;GO:0015712//hexose phosphate transport;GO:0015979//photosynthesis	K15283//solute carrier family 35, member E1	gi|18407336|ref|NP_564785.1|//glucose-6-phosphate/phosphate translocator 2 [Arabidopsis thaliana]
AT1G61810	1730	2.025	310.23	7.25927	0.992886	Up	GO:0044464//cell part;GO:0005576//extracellular region	GO:0008422//beta-glucosidase activity;GO:0004553//hydrolase activity, hydrolyzing O-glycosyl compounds;GO:0043167//ion binding	GO:0009699//phenylpropanoid biosynthetic process;GO:1901657//glycosyl compound metabolic process;GO:0009809//lignin biosynthetic process;GO:0044238//primary metabolic process;GO:0005975//carbohydrate metabolic process	K05350//beta-glucosidase [EC:3.2.1.21]	gi|334183565|ref|NP_001185287.1|//beta-glucosidase 45 [Arabidopsis thaliana];gi|15220627|ref|NP_176374.1|//beta-glucosidase 45 [Arabidopsis thaliana]
AT1G62300	1990	10.81	177.945	4.04099	0.948643	Up	NA	GO:0043565//sequence-specific DNA binding;GO:0001071//nucleic acid binding transcription factor activity	GO:0009267//cellular response to starvation;GO:0006355//regulation of transcription, DNA-templated;GO:0009743//response to carbohydrate	K18835//WRKY transcription factor 2;K13424//WRKY transcription factor 33	gi|18407554|ref|NP_564792.1|//WRKY transcription factor 6 [Arabidopsis thaliana]
AT1G62570	1779	6.36	54.535	3.10008	0.914753	Up	NA	GO:0016709//oxidoreductase activity, acting on paired donors, with incorporation or reduction of molecular oxygen, NAD(P)H as one donor, and incorporation of one atom of oxygen;GO:0000166//nucleotide binding;GO:0050662//coenzyme binding	GO:0019761//glucosinolate biosynthetic process	K00485//dimethylaniline monooxygenase (N-oxide forming) [EC:1.14.13.8];K11816//indole-3-pyruvate monooxygenase [EC:1.14.13.168]	gi|18407612|ref|NP_564797.1|//flavin-containing monooxygenase FMO GS-OX4 [Arabidopsis thaliana]
AT1G62610	1067	7.07	47.665	2.75315	0.904379	Up	GO:0042579//microbody	GO:0003824//catalytic activity	GO:0008152//metabolic process	K02934//large subunit ribosomal protein L6e;K00059//3-oxoacyl-[acyl-carrier protein] reductase [EC:1.1.1.100];K10256//omega-6 fatty acid desaturase / acyl-lipid omega-6 desaturase (Delta-12 desaturase) [EC:1.14.19.6 1.14.19.22]	gi|332195862|gb|AEE33983.1|//Rossmann-fold NAD(P)-binding domain-containing protein [Arabidopsis thaliana];gi|56121878|gb|AAV74220.1|//At1g62610 [Arabidopsis thaliana];gi|332195865|gb|AEE33986.1|//Rossmann-fold NAD(P)-binding domain-containing protein [Arabidopsis thaliana];gi|332195863|gb|AEE33984.1|//Rossmann-fold NAD(P)-binding domain-containing protein [Arabidopsis thaliana]
AT1G62750	2666	410.95	132.83	-1.62938	0.901242	Down	GO:0009532//plastid stroma;GO:0005576//extracellular region;GO:0009526//plastid envelope	GO:0008135//translation factor activity, RNA binding;GO:0032559//adenyl ribonucleotide binding;GO:0032561//guanyl ribonucleotide binding;GO:0017111//nucleoside-triphosphatase activity	GO:0009657//plastid organization;GO:0007275//multicellular organism development;GO:0006412//translation;GO:0009207//purine ribonucleoside triphosphate catabolic process	K02355//elongation factor G	gi|18407650|ref|NP_564801.1|//elongation factor G [Arabidopsis thaliana]
AT1G63530	1952	1.93	40.765	4.40066	0.932303	Up	GO:0005634//nucleus	NA	GO:0009860//pollen tube growth;GO:0000904//cell morphogenesis involved in differentiation	K14297//nuclear pore complex protein Nup98-Nup96	gi|15222450|ref|NP_176541.1|//uncharacterized protein [Arabidopsis thaliana]
AT1G64405	605	0.835	97.115	6.86177	0.982471	Up	NA	NA	NA	NA	gi|18408043|ref|NP_564834.1|//uncharacterized protein [Arabidopsis thaliana]
AT1G64700	869	2.175	27.555	3.66323	0.903211	Up	GO:0005634//nucleus	NA	NA	NA	gi|15217713|ref|NP_176651.1|//uncharacterized protein [Arabidopsis thaliana]
AT1G64710	1589	32.765	391.205	3.5777	0.945239	Up	GO:0005737//cytoplasm	GO:0046914//transition metal ion binding;GO:0003824//catalytic activity	GO:0008152//metabolic process	K00001//alcohol dehydrogenase [EC:1.1.1.1]	gi|42562944|ref|NP_176652.2|//alcohol dehydrogenase-like 4 [Arabidopsis thaliana]
AT1G65970	742	135.71	2819.78	4.37698	0.960349	Up	GO:0016020//membrane;GO:0005634//nucleus;GO:0005874//microtubule;GO:0005829//cytosol;GO:0009526//plastid envelope;GO:0009941//chloroplast envelope;GO:0005886//plasma membrane	GO:0015631//tubulin binding;GO:0016209//antioxidant activity;GO:0004601//peroxidase activity;GO:0003824//catalytic activity;GO:0008017//microtubule binding	GO:0051225//spindle assembly;GO:0055114//oxidation-reduction process;GO:0045454//cell redox homeostasis;GO:0046686//response to cadmium ion;GO:0007051//spindle organization;GO:0019725//cellular homeostasis;GO:0098869//cellular oxidant detoxification;GO:0010038//response to metal ion	K03386//peroxiredoxin (alkyl hydroperoxide reductase subunit C) [EC:1.11.1.15];K11187//peroxiredoxin 5, atypical 2-Cys peroxiredoxin [EC:1.11.1.15]	gi|15218876|ref|NP_176772.1|//thioredoxin-dependent peroxidase 2 [Arabidopsis thaliana]
AT1G65980	890	197.74	993.925	2.32953	0.925353	Up	GO:0016020//membrane;GO:0005634//nucleus;GO:0005874//microtubule;GO:0005829//cytosol;GO:0009526//plastid envelope;GO:0009941//chloroplast envelope;GO:0005886//plasma membrane	GO:0015631//tubulin binding;GO:0016209//antioxidant activity;GO:0004601//peroxidase activity;GO:0003824//catalytic activity;GO:0008017//microtubule binding	GO:0051225//spindle assembly;GO:0055114//oxidation-reduction process;GO:0045454//cell redox homeostasis;GO:0046686//response to cadmium ion;GO:0007051//spindle organization;GO:0019725//cellular homeostasis;GO:0098869//cellular oxidant detoxification;GO:0010038//response to metal ion	K03386//peroxiredoxin (alkyl hydroperoxide reductase subunit C) [EC:1.11.1.15];K11187//peroxiredoxin 5, atypical 2-Cys peroxiredoxin [EC:1.11.1.15]	gi|15218876|ref|NP_176772.1|//thioredoxin-dependent peroxidase 2 [Arabidopsis thaliana];gi|15218877|ref|NP_176773.1|//thioredoxin-dependent peroxidase 1 [Arabidopsis thaliana]
AT1G66160	1413	6.87	47.33	2.78437	0.904543	Up	GO:0043234//protein complex	GO:0019787//ubiquitin-like protein transferase activity	GO:0009743//response to carbohydrate;GO:0032446//protein modification by small protein conjugation	K10260//F-box and WD-40 domain protein 7;K01876//aspartyl-tRNA synthetase [EC:6.1.1.12];K08332//vacuolar protein 8	gi|30697306|ref|NP_849847.1|//ubiquitin-protein ligase CMPG1 [Arabidopsis thaliana];gi|18408447|ref|NP_564866.1|//ubiquitin-protein ligase CMPG1 [Arabidopsis thaliana]
AT1G66580	881	172.365	1339.68	2.95835	0.934804	Up	GO:0005634//nucleus;GO:0015934//large ribosomal subunit;GO:0031090//organelle membrane;GO:0009526//plastid envelope;GO:0022625//cytosolic large ribosomal subunit;GO:0005774//vacuolar membrane;GO:0031981//nuclear lumen;GO:0005794//Golgi apparatus	GO:0005198//structural molecule activity	GO:0032502//developmental process;GO:0010467//gene expression;GO:0009987//cellular process;GO:0010224//response to UV-B	K02866//large subunit ribosomal protein L10e	gi|727595998|ref|XP_010470974.1|//PREDICTED: 60S ribosomal protein L10-3 [Camelina sativa];gi|18408550|ref|NP_564878.1|//60S ribosomal protein L10-3 [Arabidopsis thaliana]
AT1G66700	1302	1.275	68.72	5.75216	0.96771	Up	NA	GO:0008168//methyltransferase activity	GO:0006730//one-carbon metabolic process	K18848//indole-3-acetate O-methyltransferase [EC:2.1.1.278]	gi|30697384|ref|NP_564881.3|//SABATH family methyltransferase PXMT1 [Arabidopsis thaliana]
AT1G66970	2597	65.845	11.455	-2.5231	0.907885	Down	GO:0005618//cell wall;GO:0005576//extracellular region;GO:0009536//plastid;GO:0031225//anchored component of membrane	GO:0008081//phosphoric diester hydrolase activity;GO:0032559//adenyl ribonucleotide binding;GO:0004672//protein kinase activity	GO:0019400//alditol metabolic process;GO:0009826//unidimensional cell growth;GO:0006464//cellular protein modification process;GO:0010383//cell wall polysaccharide metabolic process;GO:0006950//response to stress;GO:0000904//cell morphogenesis involved in differentiation;GO:0048764//trichoblast maturation	K01126//glycerophosphoryl diester phosphodiesterase [EC:3.1.4.46]	gi|115502214|sp|Q7Y208.2|GPDL1_ARATH//RecName: Full=Glycerophosphodiester phosphodiesterase GDPDL1; AltName: Full=Glycerophosphodiester phosphodiesterase-like 1; Short=ATGDPDL1; AltName: Full=Glycerophosphodiesterase-like 3; AltName: Full=Protein SHV3-LIKE 2; Flags: Precursor [Arabidopsis thaliana] ;gi|334183688|ref|NP_001185333.1|//putative glycerophosphoryl diester phosphodiesterase 3 [Arabidop…
AT1G67810	862	2.165	41.255	4.25213	0.930089	Up	GO:0009536//plastid	NA	GO:0031163//metallo-sulfur cluster assembly;GO:0031325//positive regulation of cellular metabolic process	K03517//quinolinate synthase [EC:2.5.1.72]	gi|15220546|ref|NP_176947.1|//sulfur E2 [Arabidopsis thaliana]
AT1G68010	1629	823.58	258.675	-1.67077	0.904441	Down	GO:0048046//apoplast;GO:0005829//cytosol;GO:0005576//extracellular region;GO:0009536//plastid;GO:0005777//peroxisome;GO:0009507//chloroplast	GO:0016616//oxidoreductase activity, acting on the CH-OH group of donors, NAD or NADP as acceptor;GO:0008187//poly-pyrimidine tract binding;GO:0008465//glycerate dehydrogenase activity;GO:0051287//NAD binding;GO:0008266//poly(U) RNA binding;GO:0000166//nucleotide binding;GO:0030267//glyoxylate reductase (NADP) activity;GO:0016618//hydroxypyruvate reductase activity	GO:0009853//photorespiration;GO:0043094//cellular metabolic compound salvage;GO:0055114//oxidation-reduction process	K15893//hydroxypyruvate reductase 1	gi|15220620|ref|NP_176968.1|//hydroxypyruvate reductase [Arabidopsis thaliana];gi|334183735|ref|NP_001185349.1|//hydroxypyruvate reductase [Arabidopsis thaliana]
AT1G68390	1454	0.38	16.425	5.43375	0.911965	Up	GO:0044464//cell part	GO:0008194//UDP-glycosyltransferase activity	NA	K12471//epsin	gi|15221386|ref|NP_177006.1|//core-2/I-branching beta-1,6-N-acetylglucosaminyltransferase family protein [Arabidopsis thaliana]
AT1G68450	739	0.46	21.28	5.53172	0.927936	Up	NA	NA	NA	NA	gi|15221409|ref|NP_177012.1|//VQ motif-containing protein [Arabidopsis thaliana]
AT1G68520	1596	114.65	20	-2.51916	0.917029	Down	GO:0044464//cell part	GO:0046914//transition metal ion binding;GO:0001071//nucleic acid binding transcription factor activity	GO:0006351//transcription, DNA-templated	K12135//zinc finger protein CONSTANS	gi|18409053|ref|NP_564932.1|//zinc finger protein CONSTANS-LIKE 6 [Arabidopsis thaliana]
AT1G68530	1861	205.66	23.51	-3.12891	0.932897	Down	GO:0043231//intracellular membrane-bounded organelle	GO:0004312//fatty acid synthase activity	GO:0000902//cell morphogenesis;GO:0003006//developmental process involved in reproduction;GO:0009314//response to radiation;GO:0007275//multicellular organism development;GO:0006950//response to stress;GO:0006633//fatty acid biosynthetic process	K15397//3-ketoacyl-CoA synthase [EC:2.3.1.199]	gi|15221431|ref|NP_177020.1|//3-ketoacyl-CoA synthase 6 [Arabidopsis thaliana];gi|30697701|ref|NP_849861.1|//3-ketoacyl-CoA synthase 6 [Arabidopsis thaliana]
AT1G68590	753	459.3	143.235	-1.68105	0.903293	Down	GO:0030529//intracellular ribonucleoprotein complex;GO:0009534//chloroplast thylakoid	GO:0005198//structural molecule activity	GO:0010467//gene expression	K19032//30S ribosomal protein 3	gi|145326692|ref|NP_001077793.1|//30S ribosomal protein 3-1 [Arabidopsis thaliana];gi|18409071|ref|NP_564934.1|//30S ribosomal protein 3-1 [Arabidopsis thaliana]
AT1G69920	931	1.45	42.785	4.88298	0.942328	Up	GO:0044424//intracellular part	GO:0016765//transferase activity, transferring alkyl or aryl (other than methyl) groups	GO:0006790//sulfur compound metabolic process;GO:0009404//toxin metabolic process	K00799//glutathione S-transferase [EC:2.5.1.18]	gi|42563094|ref|NP_177150.2|//glutathione S-transferase TAU 12 [Arabidopsis thaliana]
AT1G69960	1281	31.69	126.675	1.99903	0.907742	Up	GO:0016020//membrane;GO:0043231//intracellular membrane-bounded organelle	GO:0004721//phosphoprotein phosphatase activity	GO:0009926//auxin polar transport	K04382//serine/threonine-protein phosphatase 2A catalytic subunit [EC:3.1.3.16]	gi|15222511|ref|NP_177154.1|//serine/threonine protein phosphatase 2A [Arabidopsis thaliana]
AT1G70750	2957	6.085	63.42	3.38161	0.92441	Up	GO:0044464//cell part	NA	NA	K13407//fatty acid omega-hydroxylase [EC:1.14.-.-];K04936	gi|145337389|ref|NP_564999.2|//uncharacterized protein [Arabidopsis thaliana]
AT1G70760	796	294.565	66.165	-2.15445	0.917521	Down	GO:0043234//protein complex;GO:0034357//photosynthetic membrane	GO:0016651//oxidoreductase activity, acting on NAD(P)H	GO:0009767//photosynthetic electron transport chain	NA	gi|15223241|ref|NP_177233.1|//NAD(P)H dehydrogenase-like complex L [Arabidopsis thaliana]
AT1G70890	818	51.685	5.535	-3.22309	0.917008	Down	GO:0009536//plastid	GO:0005488//binding	GO:0006950//response to stress	K01807//ribose 5-phosphate isomerase A [EC:5.3.1.6]	gi|15223275|ref|NP_177245.1|//MLP-like protein 43 [Arabidopsis thaliana]
AT1G71520	582	0.01	16.295	10.6702	0.93138	Up	GO:0043231//intracellular membrane-bounded organelle	GO:0001071//nucleic acid binding transcription factor activity;GO:0003676//nucleic acid binding	GO:0009743//response to carbohydrate;GO:0006351//transcription, DNA-templated	K09286//EREBP-like factor	gi|15217518|ref|NP_177307.1|//ERF/AP2 transcription factor family protein DREB A-5 [Arabidopsis thaliana]
AT1G71880	1937	67.265	230.355	1.77593	0.904113	Up	GO:0043231//intracellular membrane-bounded organelle;GO:0016021//integral component of membrane	GO:0015154//disaccharide transmembrane transporter activity;GO:0005351//sugar:proton symporter activity	GO:0009856//pollination;GO:0009791//post-embryonic development;GO:0051707//response to other organism;GO:0015766//disaccharide transport	K15378//solute carrier family 45, member 1/2/4	gi|15217601|ref|NP_177333.1|//sucrose transport protein SUC1 [Arabidopsis thaliana]
AT1G72060	461	12.23	68.715	2.4902	0.908541	Up	GO:0044464//cell part	GO:0004866//endopeptidase inhibitor activity	GO:0006950//response to stress	NA	gi|15218342|ref|NP_177351.1|//serine-type endopeptidase inhibitor [Arabidopsis thaliana]
AT1G72430	720	132.485	31.305	-2.08136	0.909874	Down	NA	NA	GO:0009725//response to hormone	K14488//SAUR family protein	gi|18410081|ref|NP_565042.1|//SAUR-like auxin-responsive protein family [Arabidopsis thaliana]
AT1G72600	1755	458.23	137.06	-1.74126	0.905732	Down	GO:0044421//extracellular region part	GO:0016209//antioxidant activity;GO:0016616//oxidoreductase activity, acting on the CH-OH group of donors, NAD or NADP as acceptor;GO:0016623//oxidoreductase activity, acting on the aldehyde or oxo group of donors, oxygen as acceptor;GO:0046914//transition metal ion binding	GO:0019852//L-ascorbic acid metabolic process;GO:0006005//L-fucose biosynthetic process	K19476//vacuolar protein sorting-associated protein IST1;K11426//SET and MYND domain-containing protein	gi|15218535|ref|NP_177405.1|//germin-like protein subfamily 3 member 1 [Arabidopsis thaliana]
AT1G72610	931	1009.35	301.655	-1.74245	0.907639	Down	GO:0044421//extracellular region part	GO:0016209//antioxidant activity;GO:0016616//oxidoreductase activity, acting on the CH-OH group of donors, NAD or NADP as acceptor;GO:0016623//oxidoreductase activity, acting on the aldehyde or oxo group of donors, oxygen as acceptor;GO:0046914//transition metal ion binding	GO:0019852//L-ascorbic acid metabolic process;GO:0006005//L-fucose biosynthetic process	K19476//vacuolar protein sorting-associated protein IST1;K11426//SET and MYND domain-containing protein	gi|15218535|ref|NP_177405.1|//germin-like protein subfamily 3 member 1 [Arabidopsis thaliana]
AT1G72930	872	105.495	16.935	-2.63909	0.919161	Down	GO:0044425//membrane part	GO:0032559//adenyl ribonucleotide binding;GO:0004872//receptor activity	GO:0012501//programmed cell death;GO:0006952//defense response;GO:0023052//signaling	K13414//mitogen-activated protein kinase kinase kinase 1, plant [EC:2.7.11.25];K01115//phospholipase D1/2 [EC:3.1.4.4];K19613//leucine-rich repeat protein SHOC2;K14309//nuclear pore complex protein Nup93	gi|15218629|ref|NP_177436.1|//toll/interleukin-1 receptor-like protein [Arabidopsis thaliana]
AT1G73330	1000	220.745	51.99	-2.08607	0.914979	Down	NA	GO:0061135//endopeptidase regulator activity;GO:0004857//enzyme inhibitor activity	GO:0010466//negative regulation of peptidase activity;GO:0006950//response to stress;GO:0009725//response to hormone	NA	gi|15219441|ref|NP_177476.1|//protein drought-repressed 4 [Arabidopsis thaliana]
AT1G73655	847	221.535	52.735	-2.0707	0.914364	Down	GO:0031224//intrinsic component of membrane;GO:0044424//intracellular part	GO:0016853//isomerase activity;GO:0005527//macrolide binding;GO:0016491//oxidoreductase activity	GO:0044267//cellular protein metabolic process	K01802//peptidylprolyl isomerase [EC:5.2.1.8]	gi|240254365|ref|NP_565069.4|//peptidyl-prolyl cis-trans isomerase FKBP17-3 [Arabidopsis thaliana]
AT1G73805	1690	1.065	49.645	5.54272	0.958299	Up	NA	NA	NA	NA	gi|186495165|ref|NP_565074.2|//protein SAR Deficient 1 [Arabidopsis thaliana]
AT1G74010	1348	1.365	24.65	4.17461	0.909771	Up	GO:0005618//cell wall;GO:0031090//organelle membrane;GO:0009536//plastid	GO:0016843//amine-lyase activity;GO:0016740//transferase activity	GO:0009719//response to endogenous stimulus;GO:0006073//cellular glucan metabolic process;GO:0006950//response to stress	K01757//strictosidine synthase [EC:4.3.3.2]	gi|15221105|ref|NP_177541.1|//strictosidine synthase-like protein [Arabidopsis thaliana]
AT1G74020	1206	30.02	133.155	2.14911	0.91137	Up	GO:0005618//cell wall;GO:0031090//organelle membrane;GO:0009536//plastid	GO:0016843//amine-lyase activity;GO:0016740//transferase activity	GO:0009719//response to endogenous stimulus;GO:0006073//cellular glucan metabolic process;GO:0006950//response to stress	K01757//strictosidine synthase [EC:4.3.3.2]	gi|15221106|ref|NP_177542.1|//strictosidine synthase 2 [Arabidopsis thaliana]
AT1G74080	1377	0.33	25.47	6.27019	0.944071	Up	NA	GO:0001071//nucleic acid binding transcription factor activity	GO:0006970//response to osmotic stress;GO:0019761//glucosinolate biosynthetic process;GO:0009725//response to hormone;GO:0052482//defense response by cell wall thickening;GO:0006351//transcription, DNA-templated	K09422//myb proto-oncogene protein, plant	gi|15221129|ref|NP_177548.1|//myb domain protein 122 [Arabidopsis thaliana]
AT1G74100	1350	36.555	574.355	3.9738	0.951288	Up	NA	GO:0047364//desulfoglucosinolate sulfotransferase activity	GO:0019758//glycosinolate biosynthetic process;GO:0009753//response to jasmonic acid	K11821//desulfoglucosinolate sulfotransferase A/B/C [EC:2.8.2.-]	gi|15221131|ref|NP_177550.1|//desulfo-glucosinolate sulfotransferase 16 [Arabidopsis thaliana]
AT1G74360	3592	1.655	82.53	5.64002	0.969247	Up	GO:0031224//intrinsic component of membrane;GO:0043231//intracellular membrane-bounded organelle	GO:0016787//hydrolase activity;GO:0032559//adenyl ribonucleotide binding;GO:0004672//protein kinase activity	GO:0006464//cellular protein modification process;GO:0007167//enzyme linked receptor protein signaling pathway	K04730//interleukin-1 receptor-associated kinase 1 [EC:2.7.11.1]	gi|264664459|sp|C0LGJ1.1|Y1743_ARATH//RecName: Full=Probable LRR receptor-like serine/threonine-protein kinase At1g74360; Flags: Precursor [Arabidopsis thaliana]
AT1G74730	891	307.64	98.695	-1.64019	0.90034	Down	GO:0009534//chloroplast thylakoid	NA	NA	NA	gi|5882720|gb|AAD55273.1|AC008263_4//Similar to gb|D86180 phosphoribosylanthranilate transferase from Pisum sativum and contains 2 PF|00168 C2 (phospholipid binding) domains. ESTs gb|H76726, gb|T45544 and gb|N96377 come from this gene [Arabidopsis thaliana]
AT1G74810	2379	0.415	85.945	7.69416	0.984296	Up	GO:0031224//intrinsic component of membrane;GO:0005887//integral component of plasma membrane;GO:0005737//cytoplasm	GO:0015301//anion:anion antiporter activity;GO:0015562//efflux transmembrane transporter activity;GO:0005452//inorganic anion exchanger activity	GO:0006820//anion transport;GO:0051453//regulation of intracellular pH;GO:0098656//anion transmembrane transport;GO:0015698//inorganic anion transport;GO:0010036//response to boron-containing substance	K13855//solute carrier family 4 (anion exchanger), member 2;K13862//solute carrier family 4 (sodium borate transporter), member 11	gi|22330637|ref|NP_177619.2|//boron transporter 5 [Arabidopsis thaliana];gi|12323887|gb|AAG51913.1|AC013258_7//putative anion exchanger; 94836-91832 [Arabidopsis thaliana]
AT1G75040	980	9.21	197.855	4.4251	0.956208	Up	GO:0043231//intracellular membrane-bounded organelle;GO:0030312//external encapsulating structure;GO:0005576//extracellular region	GO:0005488//binding	GO:0009814//defense response, incompatible interaction;GO:0009411//response to UV;GO:0010038//response to metal ion;GO:0009718//anthocyanin-containing compound biosynthetic process	K14297//nuclear pore complex protein Nup98-Nup96	gi|15222089|ref|NP_177641.1|//pathogenesis-related protein 5 [Arabidopsis thaliana]
AT1G75370	2170	21.04	86.495	2.03948	0.902903	Up	GO:0016020//membrane;GO:0009506//plasmodesma;GO:0005794//Golgi apparatus;GO:0005886//plasma membrane	GO:0005548//phospholipid transporter activity;GO:0005215//transporter activity	GO:0006810//transport;GO:0051234//establishment of localization	K19996//phosphatidylinositol transfer protein SFH5;K02433//aspartyl-tRNA(Asn)/glutamyl-tRNA(Gln) amidotransferase subunit A [EC:6.3.5.6 6.3.5.7]	gi|238479074|ref|NP_001154472.1|//Sec14p-like phosphatidylinositol transfer family protein [Arabidopsis thaliana];gi|30699093|ref|NP_177670.2|//Sec14p-like phosphatidylinositol transfer family protein [Arabidopsis thaliana]
AT1G75380	1473	283.845	79.92	-1.82847	0.90729	Down	NA	GO:0003676//nucleic acid binding;GO:0016788//hydrolase activity, acting on ester bonds	GO:0006281//DNA repair;GO:0006952//defense response	K08999//uncharacterized protein	gi|15222221|ref|NP_177671.1|//bifunctional nuclease 1 [Arabidopsis thaliana]
AT1G75460	1879	84.045	20.265	-2.05217	0.90276	Down	GO:0009536//plastid	GO:0042623//ATPase activity, coupled	GO:0019538//protein metabolic process	NA	gi|15222235|ref|NP_177679.1|//ATP-dependent protease La domain-containing protein [Arabidopsis thaliana]
AT1G75750	667	2024.29	448.505	-2.17422	0.921765	Down	GO:0005618//cell wall	GO:0005488//binding	GO:0000902//cell morphogenesis;GO:0009725//response to hormone	NA	gi|18410924|ref|NP_565116.1|//GA-responsive GAST1 protein-like protein [Arabidopsis thaliana];gi|334183933|ref|NP_001185407.1|//GA-responsive GAST1 protein-like protein [Arabidopsis thaliana]
AT1G75830	428	0.5	18.95	5.24413	0.917008	Up	GO:0030312//external encapsulating structure	NA	GO:0006950//response to stress	NA	gi|18410943|ref|NP_565119.1|//PLANT DEFENSIN 1.1 [Arabidopsis thaliana]
AT1G76100	782	230.93	65.82	-1.81086	0.905404	Down	GO:0009534//chloroplast thylakoid;GO:0044436//thylakoid part	GO:0046914//transition metal ion binding	GO:0010038//response to metal ion	K02638//plastocyanin	gi|6573730|gb|AAF17650.1|AC009978_26//T23E18.3 [Arabidopsis thaliana]
AT1G76140	2628	28.115	108.375	1.94662	0.902924	Up	GO:0009536//plastid	GO:0004175//endopeptidase activity	GO:0019538//protein metabolic process	K01322//prolyl oligopeptidase [EC:3.4.21.26]	gi|79382269|ref|NP_177741.3|//prolyl oligopeptidase [Arabidopsis thaliana];gi|186495710|ref|NP_001117606.1|//prolyl oligopeptidase [Arabidopsis thaliana]
AT1G76520	1522	26.475	123.775	2.22502	0.912149	Up	GO:0031224//intrinsic component of membrane	NA	GO:0060918//auxin transport	K07088//uncharacterized protein	gi|18411126|ref|NP_565133.1|//auxin efflux carrier family protein [Arabidopsis thaliana]
AT1G76600	958	4.565	44.645	3.28981	0.913195	Up	GO:0031981//nuclear lumen	NA	NA	NA	gi|18411155|ref|NP_565136.1|//uncharacterized protein [Arabidopsis thaliana]
AT1G76680	1451	11.91	70.75	2.57056	0.910304	Up	NA	GO:0000166//nucleotide binding;GO:0016628//oxidoreductase activity, acting on the CH-CH group of donors, NAD or NADP as acceptor	GO:0010260//organ senescence;GO:0010033//response to organic substance;GO:0006950//response to stress;GO:0010038//response to metal ion;GO:0009694//jasmonic acid metabolic process	K05894//12-oxophytodienoic acid reductase [EC:1.3.1.42]	gi|15223138|ref|NP_177794.1|//12-oxophytodienoate reductase 1 [Arabidopsis thaliana];gi|42572133|ref|NP_974157.1|//12-oxophytodienoate reductase 1 [Arabidopsis thaliana]
AT1G78370	899	241.14	13.715	-4.13604	0.951964	Down	GO:0031090//organelle membrane;GO:0009532//plastid stroma;GO:0005576//extracellular region	GO:0016765//transferase activity, transferring alkyl or aryl (other than methyl) groups;GO:0005515//protein binding;GO:0042277//peptide binding	GO:0009414//response to water deprivation;GO:0009404//toxin metabolic process;GO:0010038//response to metal ion;GO:0009639//response to red or far red light	K00799//glutathione S-transferase [EC:2.5.1.18]	gi|15218311|ref|NP_177958.1|//glutathione S-transferase TAU 20 [Arabidopsis thaliana]
AT1G78410	727	0.01	14.055	10.4569	0.921252	Up	NA	NA	GO:0006979//response to oxidative stress;GO:0006950//response to stress	NA	gi|18411945|ref|NP_565179.1|//VQ motif-containing protein [Arabidopsis thaliana]
AT1G78830	1598	170.67	578.29	1.76058	0.907352	Up	GO:0016020//membrane;GO:0005618//cell wall;GO:0005576//extracellular region	GO:0030246//carbohydrate binding	NA	K04733//interleukin-1 receptor-associated kinase 4 [EC:2.7.11.1];K14962//COMPASS component SWD2;K03327//multidrug resistance protein, MATE family	gi|18412129|ref|NP_565191.1|//curculin-like (mannose-binding) lectin-like protein [Arabidopsis thaliana]
AT1G78850	1506	82.105	1550.98	4.23957	0.957295	Up	GO:0009505//plant-type cell wall;GO:0005618//cell wall;GO:0031090//organelle membrane;GO:0005576//extracellular region;GO:0005886//plasma membrane	GO:0030246//carbohydrate binding	NA	K14962//COMPASS component SWD2;K00276//primary-amine oxidase [EC:1.4.3.21];K03327//multidrug resistance protein, MATE family	gi|15219200|ref|NP_178006.1|//curculin-like (mannose-binding) lectin family protein [Arabidopsis thaliana];gi|15219201|ref|NP_178007.1|//curculin-like (mannose-binding) lectin family protein [Arabidopsis thaliana]
AT1G78860	1332	0.94	47.745	5.66655	0.958955	Up	GO:0005618//cell wall;GO:0031090//organelle membrane;GO:0005576//extracellular region	GO:0030246//carbohydrate binding	NA	K04733//interleukin-1 receptor-associated kinase 4 [EC:2.7.11.1];K14962//COMPASS component SWD2;K03327//multidrug resistance protein, MATE family	gi|15219201|ref|NP_178007.1|//curculin-like (mannose-binding) lectin family protein [Arabidopsis thaliana]
AT1G79245	4780	70.775	294.295	2.05595	0.915676	Up	NA	GO:0003677//DNA binding	GO:0006351//transcription, DNA-templated	NA	gi|110742175|dbj|BAE99015.1|//hypothetical protein [Arabidopsis thaliana]
AT1G79680	2549	0.645	22.795	5.14327	0.925291	Up	GO:0031224//intrinsic component of membrane	GO:0004672//protein kinase activity;GO:0005488//binding	GO:0006464//cellular protein modification process	K04733//interleukin-1 receptor-associated kinase 4 [EC:2.7.11.1]	gi|15219447|ref|NP_178086.1|//wall-associated receptor kinase-like 10 [Arabidopsis thaliana]
AT1G80245	895	5.785	52.77	3.18933	0.917234	Up	GO:0000922//spindle pole;GO:0005815//microtubule organizing center;GO:0005874//microtubule;GO:0005819//spindle;GO:0005737//cytoplasm	GO:0043015//gamma-tubulin binding	GO:0007010//cytoskeleton organization;GO:0007020//microtubule nucleation	NA	gi|18412725|ref|NP_565234.1|//Spc97 / Spc98 family of spindle pole body (SBP) component [Arabidopsis thaliana]
AT1G80300	2341	42.65	283.27	2.73156	0.928141	Up	GO:0031224//intrinsic component of membrane;GO:0009526//plastid envelope;GO:0016021//integral component of membrane;GO:0009941//chloroplast envelope	GO:0005524//ATP binding;GO:0005471//ATP:ADP antiporter activity;GO:0032559//adenyl ribonucleotide binding	GO:0015867//ATP transport;GO:0015866//ADP transport;GO:0051234//establishment of localization	K03301//ATP:ADP antiporter, AAA family	gi|15220099|ref|NP_178146.1|//ADP,ATP carrier protein 1 [Arabidopsis thaliana]
AT1G80840	1195	4.605	89.005	4.27261	0.946121	Up	GO:0043231//intracellular membrane-bounded organelle	GO:0003677//DNA binding;GO:0001071//nucleic acid binding transcription factor activity	GO:0050688//regulation of defense response to virus;GO:0009743//response to carbohydrate;GO:0006351//transcription, DNA-templated	K18835//WRKY transcription factor 2	gi|20978791|sp|Q9SAH7.1|WRK40_ARATH//RecName: Full=Probable WRKY transcription factor 40; AltName: Full=WRKY DNA-binding protein 40 [Arabidopsis thaliana]
AT2G01180	1535	8.635	142.795	4.04761	0.946859	Up	GO:0043231//intracellular membrane-bounded organelle;GO:0016021//integral component of membrane	GO:0016628//oxidoreductase activity, acting on the CH-CH group of donors, NAD or NADP as acceptor;GO:0016791//phosphatase activity;GO:0005488//binding;GO:0001071//nucleic acid binding transcription factor activity	GO:0006801//superoxide metabolic process;GO:0019637//organophosphate metabolic process;GO:0006970//response to osmotic stress;GO:0009725//response to hormone;GO:0006351//transcription, DNA-templated;GO:0010182//sugar mediated signaling pathway;GO:0009718//anthocyanin-containing compound biosynthetic process	K18693//diacylglycerol diphosphate phosphatase / phosphatidate phosphatase [EC:3.1.3.81 3.1.3.4];K01080//phosphatidate phosphatase [EC:3.1.3.4]	gi|18379166|ref|NP_565255.1|//lipid phosphate phosphatase 1 [Arabidopsis thaliana]
AT2G02010	1791	4.19	840.175	7.6476	0.996617	Up	GO:0043231//intracellular membrane-bounded organelle;GO:0044444//cytoplasmic part	GO:0016831//carboxy-lyase activity;GO:0005515//protein binding;GO:0048037//cofactor binding	GO:0009064//glutamine family amino acid metabolic process	K01580//glutamate decarboxylase [EC:4.1.1.15]	gi|15226854|ref|NP_178310.1|//glutamate decarboxylase 4 [Arabidopsis thaliana]
AT2G02390	943	37.015	167.25	2.17582	0.914323	Up	GO:0044424//intracellular part;GO:0005829//cytosol	GO:0016765//transferase activity, transferring alkyl or aryl (other than methyl) groups;GO:0004364//glutathione transferase activity;GO:0016034//maleylacetoacetate isomerase activity	GO:0006749//glutathione metabolic process;GO:0009072//aromatic amino acid family metabolic process;GO:1902000//homogentisate catabolic process;GO:0009407//toxin catabolic process;GO:0006520//cellular amino acid metabolic process;GO:0009404//toxin metabolic process	K01800//maleylacetoacetate isomerase [EC:5.2.1.2]	gi|42570653|ref|NP_973400.1|//glutathione S-transferase zeta-class 1 [Arabidopsis thaliana];gi|42570267|ref|NP_849926.2|//glutathione S-transferase zeta-class 1 [Arabidopsis thaliana];gi|15226952|ref|NP_178344.1|//glutathione S-transferase zeta-class 1 [Arabidopsis thaliana]
AT2G04040	1542	7.235	46.4	2.68106	0.902821	Up	GO:0016020//membrane	GO:0015291//secondary active transmembrane transporter activity	GO:0000041//transition metal ion transport;GO:0015893//drug transport;GO:0051235//maintenance of location	K03327//multidrug resistance protein, MATE family	gi|15228071|ref|NP_178491.1|//MATE efflux family protein DTX1 [Arabidopsis thaliana]
AT2G04400	1428	34.49	570.96	4.04914	0.953133	Up	GO:0009536//plastid	GO:0016831//carboxy-lyase activity;GO:0046914//transition metal ion binding	GO:0006568//tryptophan metabolic process	K01609//indole-3-glycerol phosphate synthase [EC:4.1.1.48]	gi|15228142|ref|NP_178521.1|//indole-3-glycerol phosphate synthase [Arabidopsis thaliana]
AT2G05070	1063	1030.29	271.045	-1.92644	0.914712	Down	GO:0031090//organelle membrane;GO:0043234//protein complex;GO:0009526//plastid envelope;GO:0009534//chloroplast thylakoid;GO:0009570//chloroplast stroma	GO:0046906//tetrapyrrole binding	GO:0006091//generation of precursor metabolites and energy;GO:0009639//response to red or far red light	K08913//light-harvesting complex II chlorophyll a/b binding protein 2	gi|15224465|ref|NP_178582.1|//photosystem II light harvesting complex protein 2.2 [Arabidopsis thaliana]
AT2G05100	1101	1808.56	592.15	-1.6108	0.902883	Down	GO:0031090//organelle membrane;GO:0043234//protein complex;GO:0009526//plastid envelope;GO:0009534//chloroplast thylakoid;GO:0009570//chloroplast stroma	GO:0046906//tetrapyrrole binding	GO:0006091//generation of precursor metabolites and energy;GO:0009639//response to red or far red light	K08913//light-harvesting complex II chlorophyll a/b binding protein 2	gi|15224471|ref|NP_178585.1|//photosystem II light harvesting complex protein 2.1 [Arabidopsis thaliana]
AT2G05540	756	418.045	107.85	-1.95463	0.913421	Down	NA	NA	NA	NA	gi|227206208|dbj|BAH57159.1|//AT2G05540 [Arabidopsis thaliana]
AT2G06050	1478	24.08	104.175	2.1131	0.907393	Up	GO:0042579//microbody	GO:0000166//nucleotide binding;GO:0016628//oxidoreductase activity, acting on the CH-CH group of donors, NAD or NADP as acceptor	GO:0042221//response to chemical;GO:0006950//response to stress;GO:0051707//response to other organism;GO:0006633//fatty acid biosynthetic process;GO:0009694//jasmonic acid metabolic process	K05894//12-oxophytodienoic acid reductase [EC:1.3.1.42]	gi|15225045|ref|NP_178662.1|//12-oxophytodienoate reductase 3 [Arabidopsis thaliana]
AT2G10940	1338	637.48	19.71	-5.01538	0.971523	Down	GO:0005576//extracellular region;GO:0009534//chloroplast thylakoid	GO:0005488//binding	GO:0010876//lipid localization	K02883//large subunit ribosomal protein L18e;K11855//ubiquitin carboxyl-terminal hydrolase 36/42 [EC:3.4.19.12]	gi|297835918|ref|XP_002885841.1|//hypothetical protein ARALYDRAFT_480276 [Arabidopsis lyrata subsp. lyrata]
AT2G14560	818	5.22	352.54	6.07759	0.985116	Up	GO:0009536//plastid	NA	GO:0010033//response to organic substance;GO:0006952//defense response	NA	gi|42570765|ref|NP_973456.1|//protein LURP1 [Arabidopsis thaliana];gi|15225960|ref|NP_179062.1|//protein LURP1 [Arabidopsis thaliana]
AT2G14750	1192	51.61	401.52	2.95975	0.932631	Up	GO:0009536//plastid	GO:0032559//adenyl ribonucleotide binding;GO:0016301//kinase activity	GO:0006790//sulfur compound metabolic process;GO:0006796//phosphate-containing compound metabolic process;GO:0010675//regulation of cellular carbohydrate metabolic process;GO:0007276//gamete generation	K00860//adenylylsulfate kinase [EC:2.7.1.25]	gi|15225999|ref|NP_179082.1|//Adenylyl-sulfate kinase 1 [Arabidopsis thaliana]
AT2G15220	847	3.895	41.295	3.40627	0.913523	Up	GO:0044464//cell part;GO:0005576//extracellular region	NA	GO:0006952//defense response;GO:0006950//response to stress	NA	gi|18397757|ref|NP_565369.1|//basic secretory protein family protein [Arabidopsis thaliana]
AT2G15480	1771	2.955	64.17	4.44067	0.94362	Up	GO:0044464//cell part	GO:0035251//UDP-glucosyltransferase activity	GO:0009607//response to biotic stimulus	K13496//UDP-glucosyl transferase 73C [EC:2.4.1.-];K14595//abscisate beta-glucosyltransferase [EC:2.4.1.263]	gi|79556100|ref|NP_179150.3|//UDP-glucosyl transferase 73B5 [Arabidopsis thaliana];gi|334184235|ref|NP_001189528.1|//UDP-glucosyl transferase 73B5 [Arabidopsis thaliana]
AT2G15490	1671	0.37	22.78	5.9441	0.93628	Up	GO:0044464//cell part	GO:0035251//UDP-glucosyltransferase activity	GO:0009607//response to biotic stimulus	K13496//UDP-glucosyl transferase 73C [EC:2.4.1.-];K14595//abscisate beta-glucosyltransferase [EC:2.4.1.263]	gi|42570791|ref|NP_973469.1|//UDP-glycosyltransferase 73B4 [Arabidopsis thaliana];gi|334184237|ref|NP_001189529.1|//UDP-glycosyltransferase 73B4 [Arabidopsis thaliana];gi|42569055|ref|NP_179151.2|//UDP-glycosyltransferase 73B4 [Arabidopsis thaliana]
AT2G16500	2718	101.68	410.8	2.0144	0.916168	Up	NA	GO:0016831//carboxy-lyase activity	GO:0006525//arginine metabolic process;GO:0009791//post-embryonic development;GO:0006970//response to osmotic stress;GO:0009725//response to hormone;GO:0006596//polyamine biosynthetic process	K01583//arginine decarboxylase [EC:4.1.1.19]	gi|15227223|ref|NP_179243.1|//arginine decarboxylase 1 [Arabidopsis thaliana]
AT2G18300	1487	27.6	0.62	-5.47626	0.938515	Down	GO:0043231//intracellular membrane-bounded organelle	GO:0001071//nucleic acid binding transcription factor activity	GO:0009725//response to hormone;GO:0006351//transcription, DNA-templated	K16189//phytochrome-interacting factor 4;K11253//histone H3;K12126//phytochrome-interacting factor 3	gi|30680338|ref|NP_849976.1|//transcription factor bHLH64 [Arabidopsis thaliana];gi|334184293|ref|NP_001189548.1|//transcription factor bHLH64 [Arabidopsis thaliana];gi|18398703|ref|NP_565434.1|//transcription factor bHLH64 [Arabidopsis thaliana]
AT2G18690	1407	13.515	660.8	5.61158	0.981384	Up	GO:0044464//cell part	NA	NA	NA	gi|18398818|ref|NP_028490.1|//uncharacterized protein [Arabidopsis thaliana]
AT2G20780	2078	12.85	93.985	2.87066	0.921273	Up	GO:0031224//intrinsic component of membrane	GO:0022857//transmembrane transporter activity	GO:0006810//transport	K08150//MFS transporter, SP family, solute carrier family 2 (myo-inositol transporter), member 13	gi|117940083|sp|Q0WUU6.1|PLT4_ARATH//RecName: Full=Probable polyol transporter 4 [Arabidopsis thaliana]
AT2G20900	1822	15.9	122.015	2.93996	0.924922	Up	NA	GO:0016301//kinase activity	GO:0007186//G-protein coupled receptor signaling pathway;GO:0006796//phosphate-containing compound metabolic process	K00901//diacylglycerol kinase (ATP) [EC:2.7.1.107]	gi|18399515|ref|NP_565492.1|//diacylglycerol kinase 5 [Arabidopsis thaliana];gi|30681194|ref|NP_850007.1|//diacylglycerol kinase 5 [Arabidopsis thaliana]
AT2G21060	858	32.515	279.15	3.10186	0.934332	Up	GO:0016020//membrane;GO:0031981//nuclear lumen;GO:0044444//cytoplasmic part	GO:0043566//structure-specific DNA binding;GO:0003723//RNA binding;GO:0046914//transition metal ion binding	GO:0032392//DNA geometric change;GO:0048437//floral organ development;GO:0006950//response to stress;GO:0006351//transcription, DNA-templated	K09250//cellular nucleic acid-binding protein	gi|15226451|ref|NP_179702.1|//glycine-rich protein 2B [Arabidopsis thaliana]
AT2G21330	1553	1118.44	278.58	-2.00532	0.918567	Down	GO:0005840//ribosome;GO:0005576//extracellular region;GO:0009526//plastid envelope;GO:0044436//thylakoid part;GO:0009570//chloroplast stroma	GO:0016832//aldehyde-lyase activity	GO:0006007//glucose catabolic process;GO:0009725//response to hormone;GO:0010038//response to metal ion	K01623//fructose-bisphosphate aldolase, class I [EC:4.1.2.13]	gi|79322651|ref|NP_001031387.1|//fructose-bisphosphate aldolase 1 [Arabidopsis thaliana];gi|18399660|ref|NP_565508.1|//fructose-bisphosphate aldolase 1 [Arabidopsis thaliana]
AT2G21530	804	147.365	39.155	-1.91213	0.904789	Down	GO:0009532//plastid stroma;GO:0009534//chloroplast thylakoid	NA	NA	K00326//cytochrome-b5 reductase [EC:1.6.2.2];K09838//zeaxanthin epoxidase [EC:1.14.13.90]	gi|30681437|ref|NP_179748.2|//SMAD/FHA domain-containing protein [Arabidopsis thaliana]
AT2G22500	1528	6.145	116.32	4.24254	0.947987	Up	GO:0031224//intrinsic component of membrane;GO:0019866//organelle inner membrane	GO:0046943//carboxylic acid transmembrane transporter activity	GO:0046907//intracellular transport;GO:0046942//carboxylic acid transport	K15104//solute carrier family 25 (mitochondrial oxoglutarate transporter), member 11	gi|13878155|gb|AAK44155.1|AF370340_1//putative mitochondrial dicarboxylate carrier protein [Arabidopsis thaliana]
AT2G23600	950	307.305	60.035	-2.3558	0.92279	Down	NA	NA	GO:0050832//defense response to fungus;GO:0009814//defense response, incompatible interaction;GO:0006725//cellular aromatic compound metabolic process	K08233//polyneuridine-aldehyde esterase [EC:3.1.1.78]	gi|15227863|ref|NP_179941.1|//methylesterase 2 [Arabidopsis thaliana]
AT2G24090	710	513.28	165.49	-1.633	0.902103	Down	GO:0030529//intracellular ribonucleoprotein complex;GO:0009536//plastid	GO:0005198//structural molecule activity	GO:0010467//gene expression	K02916//large subunit ribosomal protein L35	gi|565474576|ref|XP_006294929.1|//hypothetical protein CARUB_v10023983mg [Capsella rubella]
AT2G24180	1701	36.015	163.255	2.18046	0.914159	Up	GO:0043231//intracellular membrane-bounded organelle;GO:0016020//membrane	GO:0005506//iron ion binding;GO:0016491//oxidoreductase activity	GO:0008152//metabolic process	K00517	gi|15224099|ref|NP_179995.1|//cytochrome P450 71B6 [Arabidopsis thaliana]
AT2G24200	1877	119.565	575.98	2.26822	0.922195	Up	GO:0005829//cytosol;GO:0009536//plastid;GO:0009570//chloroplast stroma;GO:0005773//vacuole	GO:0008237//metallopeptidase activity;GO:0008238//exopeptidase activity;GO:0004177//aminopeptidase activity;GO:0046914//transition metal ion binding;GO:0008235//metalloexopeptidase activity;GO:0030145//manganese ion binding	GO:0046686//response to cadmium ion;GO:0006508//proteolysis;GO:0019538//protein metabolic process;GO:0010038//response to metal ion	K01255//leucyl aminopeptidase [EC:3.4.11.1]	gi|334184403|ref|NP_001189587.1|//aminopeptidase family protein [Arabidopsis thaliana];gi|15224101|ref|NP_179997.1|//aminopeptidase family protein [Arabidopsis thaliana]
AT2G24550	1113	40.51	457.61	3.49777	0.943763	Up	NA	NA	NA	NA	gi|240254521|ref|NP_565573.4|//uncharacterized protein [Arabidopsis thaliana]
AT2G25735	700	16.015	114.845	2.84219	0.923548	Up	NA	NA	NA	NA	gi|18400921|ref|NP_565608.1|//uncharacterized protein [Arabidopsis thaliana]
AT2G26560	1465	22.935	367.53	4.00224	0.951903	Up	GO:0044424//intracellular part	GO:0016788//hydrolase activity, acting on ester bonds	GO:0033554//cellular response to stress;GO:0002252//immune effector process;GO:0006633//fatty acid biosynthetic process;GO:0010038//response to metal ion	K16815//calcium-independent phospholipase A2-gamma	gi|15225332|ref|NP_180224.1|//phospholipase A 2A [Arabidopsis thaliana]
AT2G27310	1106	9.71	65.89	2.76252	0.912457	Up	NA	NA	NA	NA	gi|15225867|ref|NP_180299.1|//F-box protein [Arabidopsis thaliana]
AT2G28000	2120	387.72	105.775	-1.87402	0.910284	Down	GO:0005840//ribosome;GO:0009532//plastid stroma;GO:0005576//extracellular region;GO:0009526//plastid envelope	GO:0005515//protein binding;GO:0032559//adenyl ribonucleotide binding	GO:0009657//plastid organization;GO:0006457//protein folding;GO:0007275//multicellular organism development	K04077//chaperonin GroEL	gi|15226314|ref|NP_180367.1|//chaperonin-60 alpha [Arabidopsis thaliana]
AT2G28400	749	3.155	39.125	3.63238	0.916045	Up	NA	NA	NA	NA	gi|15226394|ref|NP_180407.1|//uncharacterized protein [Arabidopsis thaliana]
AT2G28840	1843	99.58	862.28	3.11423	0.93749	Up	NA	GO:0005488//binding	NA	K19044//E3 ubiquitin-protein ligase XBAT32/33 [EC:2.3.2.27]	gi|70905107|gb|AAZ14079.1|//At2g28840 [Arabidopsis thaliana]
AT2G29180	701	81.71	16.665	-2.29369	0.907454	Down	GO:0009534//chloroplast thylakoid	NA	NA	NA	gi|15227050|ref|NP_180481.1|//uncharacterized protein [Arabidopsis thaliana]
AT2G29420	887	18.81	127.69	2.76307	0.922687	Up	GO:0044424//intracellular part	GO:0016765//transferase activity, transferring alkyl or aryl (other than methyl) groups	GO:0010033//response to organic substance;GO:0009404//toxin metabolic process	K00799//glutathione S-transferase [EC:2.5.1.18]	gi|15227082|ref|NP_180503.1|//glutathione S-transferase tau 7 [Arabidopsis thaliana]
AT2G29450	934	189.88	43.44	-2.12799	0.914425	Down	GO:0016020//membrane;GO:0044424//intracellular part	GO:0016765//transferase activity, transferring alkyl or aryl (other than methyl) groups;GO:0042277//peptide binding	GO:0009404//toxin metabolic process;GO:0006950//response to stress	K00799//glutathione S-transferase [EC:2.5.1.18]	gi|15227085|ref|NP_180506.1|//glutathione S-transferase tau 5 [Arabidopsis thaliana]
AT2G29460	906	2.035	100.965	5.63268	0.97142	Up	GO:0044424//intracellular part	GO:0003824//catalytic activity	GO:0009404//toxin metabolic process	K00799//glutathione S-transferase [EC:2.5.1.18]	gi|15227086|ref|NP_180507.1|//glutathione S-transferase tau 4 [Arabidopsis thaliana]
AT2G29720	1527	9.645	65.4	2.76144	0.912272	Up	NA	GO:0016709//oxidoreductase activity, acting on paired donors, with incorporation or reduction of molecular oxygen, NAD(P)H as one donor, and incorporation of one atom of oxygen	GO:0008152//metabolic process	K00480//salicylate hydroxylase [EC:1.14.13.1];K09838//zeaxanthin epoxidase [EC:1.14.13.90]	gi|18402126|ref|NP_565688.1|//CTF2B like oxidoreductase [Arabidopsis thaliana]
AT2G30140	1562	20.905	154.39	2.88466	0.927013	Up	NA	GO:0016757//transferase activity, transferring glycosyl groups	NA	K11820//N-hydroxythioamide S-beta-glucosyltransferase [EC:2.4.1.195];K13691//pathogen-inducible salicylic acid glucosyltransferase [EC:2.4.1.-]	gi|15227716|ref|NP_180575.1|//UDP-glycosyltransferase 87A2 [Arabidopsis thaliana];gi|145329987|ref|NP_001077979.1|//UDP-glycosyltransferase 87A2 [Arabidopsis thaliana]
AT2G30750	1691	5.95	151.07	4.66618	0.958914	Up	GO:0016020//membrane;GO:0044464//cell part	GO:0016709//oxidoreductase activity, acting on paired donors, with incorporation or reduction of molecular oxygen, NAD(P)H as one donor, and incorporation of one atom of oxygen;GO:0020037//heme binding;GO:0005506//iron ion binding;GO:0047720//indoleacetaldoxime dehydratase activity;GO:0019825//oxygen binding;GO:0016705//oxidoreductase activity, acting on paired donors, with incorporation or reduc…	GO:0050832//defense response to fungus;GO:0010120//camalexin biosynthetic process;GO:0009682//induced systemic resistance;GO:0009700//indole phytoalexin biosynthetic process;GO:0006952//defense response;GO:0044550//secondary metabolite biosynthetic process;GO:0051707//response to other organism;GO:0055114//oxidation-reduction process	K00517;K11868//indoleacetaldoxime dehydratase [EC:4.99.1.6]	gi|727456755|ref|XP_010510293.1|//PREDICTED: cytochrome P450 71A12-like [Camelina sativa];gi|30684709|ref|NP_180633.2|//cytochrome P450 71A12 [Arabidopsis thaliana];gi|297826493|ref|XP_002881129.1|//CYP71A12 [Arabidopsis lyrata subsp. lyrata];gi|42569483|ref|NP_180635.2|//cytochrome P450, family 71, subfamily A, polypeptide 13 [Arabidopsis thaliana]
AT2G30766	590	173.365	40.14	-2.1107	0.913257	Down	GO:0016020//membrane	GO:0016709//oxidoreductase activity, acting on paired donors, with incorporation or reduction of molecular oxygen, NAD(P)H as one donor, and incorporation of one atom of oxygen;GO:0005515//protein binding;GO:0047720//indoleacetaldoxime dehydratase activity;GO:0019825//oxygen binding	GO:0010120//camalexin biosynthetic process;GO:0050832//defense response to fungus;GO:0009682//induced systemic resistance	K00517;K11868//indoleacetaldoxime dehydratase [EC:4.99.1.6]	gi|186504360|ref|NP_001118419.1|//uncharacterized protein [Arabidopsis thaliana]
AT2G30770	1632	3.45	61.72	4.16107	0.9371	Up	GO:0044464//cell part	GO:0016829//lyase activity;GO:0005506//iron ion binding;GO:0016491//oxidoreductase activity	GO:0009700//indole phytoalexin biosynthetic process;GO:0006952//defense response;GO:0051707//response to other organism	K00517;K11868//indoleacetaldoxime dehydratase [EC:4.99.1.6]	gi|42569483|ref|NP_180635.2|//cytochrome P450, family 71, subfamily A, polypeptide 13 [Arabidopsis thaliana]
AT2G30930	826	69.065	14.485	-2.2534	0.903211	Down	GO:0016020//membrane;GO:0009536//plastid	NA	NA	NA	gi|18402503|ref|NP_565708.1|//uncharacterized protein [Arabidopsis thaliana]
AT2G31230	883	6.745	175.105	4.69826	0.961067	Up	GO:0009536//plastid	GO:0001071//nucleic acid binding transcription factor activity;GO:0003676//nucleic acid binding	GO:0009611//response to wounding;GO:0000160//phosphorelay signal transduction system;GO:0009743//response to carbohydrate;GO:0009725//response to hormone;GO:0006351//transcription, DNA-templated	K14516//ethylene-responsive transcription factor 1	gi|30684878|ref|NP_850162.1|//ethylene-responsive transcription factor 15 [Arabidopsis thaliana]
AT2G31865	1828	1.925	63.045	5.03345	0.954834	Up	NA	GO:0004553//hydrolase activity, hydrolyzing O-glycosyl compounds	GO:0006952//defense response;GO:0044238//primary metabolic process	K07759//poly(ADP-ribose) glycohydrolase [EC:3.2.1.143]	gi|30685093|ref|NP_850175.1|//poly(ADP-ribose) glycohydrolase 2 [Arabidopsis thaliana];gi|42571009|ref|NP_973578.1|//poly(ADP-ribose) glycohydrolase 2 [Arabidopsis thaliana]
AT2G31980	729	7.195	3409.91	8.88852	0.998934	Up	GO:0044464//cell part	GO:0004866//endopeptidase inhibitor activity	GO:0051346//negative regulation of hydrolase activity	K13899//cystatin-C	gi|15225164|ref|NP_180758.1|//cysteine proteinase inhibitor 2 [Arabidopsis thaliana]
AT2G32020	707	1.6	31.875	4.31628	0.923097	Up	NA	GO:0016407//acetyltransferase activity	GO:0009725//response to hormone	NA	gi|15225172|ref|NP_180762.1|//Acyl-CoA N-acyltransferases (NAT) superfamily protein [Arabidopsis thaliana]
AT2G32180	628	63.965	8.605	-2.89404	0.914487	Down	GO:0000229//cytoplasmic chromosome	NA	NA	K06995//uncharacterized protein	gi|15225202|ref|NP_180777.1|//plastid transcriptionally active 18 [Arabidopsis thaliana]
AT2G32240	4485	26.855	169.605	2.65892	0.924389	Up	GO:0016020//membrane;GO:0005829//cytosol;GO:0016021//integral component of membrane;GO:0005886//plasma membrane	NA	GO:0046686//response to cadmium ion;GO:0009725//response to hormone;GO:0010038//response to metal ion;GO:0009737//response to abscisic acid	K10352//myosin heavy chain;K20283//golgin subfamily A member 4	gi|240254562|ref|NP_565741.4|//uncharacterized protein [Arabidopsis thaliana]
AT2G32380	749	15.555	68.94	2.14796	0.900689	Up	NA	NA	NA	NA	gi|3831458|gb|AAC69940.1|//expressed protein [Arabidopsis thaliana]
AT2G32530	2418	25.875	1.1	-4.55598	0.917951	Down	GO:0031224//intrinsic component of membrane	GO:0016759//cellulose synthase activity	GO:0045229//external encapsulating structure organization;GO:0048588//developmental cell growth;GO:0009250//glucan biosynthetic process	K10999//cellulose synthase A [EC:2.4.1.12]	gi|30685335|ref|NP_850190.1|//cellulose synthase-like protein B3 [Arabidopsis thaliana]
AT2G32680	2846	0.28	30.005	6.74363	0.954465	Up	GO:0044464//cell part	GO:0016772//transferase activity, transferring phosphorus-containing groups	GO:0023052//signaling	K19613//leucine-rich repeat protein SHOC2;K10406//kinesin family member C2/C3	gi|15225727|ref|NP_180827.1|//receptor like protein 23 [Arabidopsis thaliana]
AT2G32690	763	361.89	81.245	-2.1552	0.918423	Down	GO:0043231//intracellular membrane-bounded organelle;GO:0005634//nucleus;GO:0005739//mitochondrion	GO:0005488//binding	GO:0009751//response to salicylic acid;GO:0007275//multicellular organism development;GO:0051301//cell division;GO:0009725//response to hormone;GO:0009987//cellular process;GO:0009737//response to abscisic acid;GO:0009793//embryo development ending in seed dormancy	K02184//formin 2	gi|238479429|ref|NP_001154548.1|//glycine-rich protein 23 [Arabidopsis thaliana]
AT2G34430	1008	1770.89	279.195	-2.66513	0.93138	Down	GO:0031224//intrinsic component of membrane;GO:0009521//photosystem;GO:0009526//plastid envelope;GO:0009534//chloroplast thylakoid;GO:0009570//chloroplast stroma	GO:0043169//cation binding;GO:0046906//tetrapyrrole binding	GO:0006464//cellular protein modification process;GO:0006091//generation of precursor metabolites and energy	K08912//light-harvesting complex II chlorophyll a/b binding protein 1	gi|18403549|ref|NP_565787.1|//light-harvesting chlorophyll protein complex II subunit B1 [Arabidopsis thaliana]
AT2G34620	1019	20.125	0.01	-10.9748	0.943886	Down	NA	NA	NA	K15032//mTERF domain-containing protein, mitochondrial	gi|15226787|ref|NP_181009.1|//mitochondrial transcription termination factor family protein [Arabidopsis thaliana]
AT2G35610	2328	17.69	103.305	2.5459	0.916188	Up	GO:0043231//intracellular membrane-bounded organelle	NA	GO:0006464//cellular protein modification process;GO:0045489//pectin biosynthetic process	K11714//rhamnogalacturonan II specific xylosyltransferase [EC:2.4.2.-]	gi|30686478|ref|NP_850250.1|//xyloglucanase 113 [Arabidopsis thaliana]
AT2G35658	499	1.115	22.89	4.3596	0.909423	Up	NA	NA	NA	NA	gi|186505625|ref|NP_001118447.1|//uncharacterized protein [Arabidopsis thaliana];gi|186505617|ref|NP_001118445.1|//uncharacterized protein [Arabidopsis thaliana];gi|186505621|ref|NP_001118446.1|//uncharacterized protein [Arabidopsis thaliana]
AT2G35960	1054	39.78	4.855	-3.0345	0.905691	Down	NA	NA	NA	NA	gi|15227538|ref|NP_181140.1|//NDR1/HIN1-like 12 protein [Arabidopsis thaliana]
AT2G36220	1219	19.755	557.47	4.8186	0.967587	Up	GO:0016020//membrane	NA	GO:0045333//cellular respiration	NA	gi|18404079|ref|NP_565838.1|//uncharacterized protein [Arabidopsis thaliana]
AT2G36690	1218	32.69	2.25	-3.86085	0.913728	Down	NA	GO:0016706//oxidoreductase activity, acting on paired donors, with incorporation or reduction of molecular oxygen, 2-oxoglutarate as one donor, and incorporation of one atom each of oxygen into both donors	GO:0009058//biosynthetic process	K06892//feruloyl-CoA ortho-hydroxylase [EC:1.14.11.-]	gi|42569681|ref|NP_181207.2|//2-oxoglutarate (2OG) and Fe(II)-dependent oxygenase superfamily protein [Arabidopsis thaliana]
AT2G36830	1059	622.95	165.32	-1.91386	0.912621	Down	GO:0031224//intrinsic component of membrane;GO:0031090//organelle membrane;GO:0000322//storage vacuole;GO:0009526//plastid envelope;GO:0000325//plant-type vacuole	GO:0042887//amide transmembrane transporter activity;GO:0005372//water transmembrane transporter activity	GO:0055085//transmembrane transport;GO:0010476//gibberellin mediated signaling pathway;GO:0015840//urea transport;GO:0042044//fluid transport	K09873//aquaporin TIP	gi|15228041|ref|NP_181221.1|//aquaporin TIP1-1 [Arabidopsis thaliana]
AT2G36990	2011	81.12	20.315	-1.99751	0.901078	Down	GO:0009536//plastid	GO:0034062//RNA polymerase activity;GO:0000996//core DNA-dependent RNA polymerase binding promoter specificity activity;GO:0001071//nucleic acid binding transcription factor activity;GO:0003676//nucleic acid binding	GO:0009791//post-embryonic development;GO:0006355//regulation of transcription, DNA-templated	K01872//alanyl-tRNA synthetase [EC:6.1.1.7];K03086//RNA polymerase primary sigma factor	gi|18404292|ref|NP_565856.1|//RNA polymerase sigma factor sigF [Arabidopsis thaliana]
AT2G37760	1219	28.765	260.19	3.17718	0.937039	Up	GO:0005829//cytosol	GO:0050661//NADP binding;GO:0016616//oxidoreductase activity, acting on the CH-OH group of donors, NAD or NADP as acceptor;GO:0004033//aldo-keto reductase (NADP) activity	GO:0008152//metabolic process;GO:0009414//response to water deprivation;GO:0006970//response to osmotic stress;GO:0009409//response to cold;GO:0055114//oxidation-reduction process;GO:0046686//response to cadmium ion;GO:0009651//response to salt stress;GO:0010038//response to metal ion	K00011//aldehyde reductase [EC:1.1.1.21]	gi|18404526|ref|NP_565871.1|//aldo-keto reductase family 4 member C8 [Arabidopsis thaliana];gi|255311878|pdb|3H7R|A//Chain A, Crystal Structure Of The Plant Stress-Response Enzyme Akr4c8
AT2G37940	1581	22.095	112.11	2.34312	0.9142	Up	NA	GO:0016758//transferase activity, transferring hexosyl groups	GO:0006665//sphingolipid metabolic process	K04714//shingomyelin synthase [EC:2.7.8.27]	gi|18404594|ref|NP_565875.1|//inositol phosphorylceramide synthase 2 [Arabidopsis thaliana]
AT2G37980	2441	1.51	55.325	5.19531	0.955367	Up	GO:0005794//Golgi apparatus;GO:0016021//integral component of membrane	GO:0016757//transferase activity, transferring glycosyl groups	NA	K01835//phosphoglucomutase [EC:5.4.2.2];K13506//glycerol-3-phosphate O-acyltransferase 3/4 [EC:2.3.1.15];K14294//partner of Y14 and mago	gi|15224418|ref|NP_181334.1|//O-fucosyltransferase family protein [Arabidopsis thaliana]
AT2G38170	1838	273.14	37.895	-2.84956	0.930581	Down	GO:0031224//intrinsic component of membrane;GO:0031090//organelle membrane;GO:0000325//plant-type vacuole	GO:0015368//calcium:cation antiporter activity;GO:0005488//binding	GO:0072503//cellular divalent inorganic cation homeostasis;GO:0006970//response to osmotic stress;GO:0009409//response to cold;GO:0006816//calcium ion transport	K07300//Ca2+:H+ antiporter	gi|15224460|ref|NP_181352.1|//vacuolar cation/proton exchanger 1 [Arabidopsis thaliana];gi|42571113|ref|NP_973630.1|//vacuolar cation/proton exchanger 1 [Arabidopsis thaliana]
AT2G38470	1902	13.95	205.835	3.88315	0.945711	Up	GO:0043231//intracellular membrane-bounded organelle	GO:0003677//DNA binding;GO:0001071//nucleic acid binding transcription factor activity	GO:0009700//indole phytoalexin biosynthetic process;GO:0006970//response to osmotic stress;GO:0009743//response to carbohydrate;GO:0006952//defense response;GO:0006351//transcription, DNA-templated	K13424//WRKY transcription factor 33	gi|148887455|sp|Q8S8P5.2|WRK33_ARATH//RecName: Full=Probable WRKY transcription factor 33; AltName: Full=WRKY DNA-binding protein 33 [Arabidopsis thaliana]
AT2G38540	706	675	144.79	-2.22093	0.921498	Down	GO:0005618//cell wall;GO:0005576//extracellular region	GO:0005488//binding	GO:0010876//lipid localization;GO:0051234//establishment of localization	NA	gi|15224899|ref|NP_181388.1|//non-specific lipid-transfer protein 1 [Arabidopsis thaliana]
AT2G38860	1537	27.635	766.825	4.79433	0.967074	Up	GO:0005737//cytoplasm	GO:0008233//peptidase activity;GO:0019172//glyoxalase III activity	GO:0006508//proteolysis;GO:0019243//methylglyoxal catabolic process to D-lactate via S-lactoyl-glutathione	K18881//D-lactate dehydratase [EC:4.2.1.130]	gi|30687679|ref|NP_850303.1|//protease I (pfpI)-like protein YLS5 [Arabidopsis thaliana];gi|18404881|ref|NP_030434.1|//protease I (pfpI)-like protein YLS5 [Arabidopsis thaliana];gi|186506484|ref|NP_001118473.1|//protease I (pfpI)-like protein YLS5 [Arabidopsis thaliana]
AT2G38870	608	123.055	424.8	1.78748	0.907249	Up	GO:0030312//external encapsulating structure	GO:0004866//endopeptidase inhibitor activity	GO:0006952//defense response	NA	gi|18404883|ref|NP_030435.1|//PR-6 proteinase inhibitor family protein [Arabidopsis thaliana]
AT2G39010	1245	232.78	66.855	-1.79986	0.904769	Down	GO:0031224//intrinsic component of membrane	GO:0005372//water transmembrane transporter activity	GO:0006810//transport;GO:0051707//response to other organism	K09872//aquaporin PIP	gi|15224999|ref|NP_181434.1|//plasma membrane intrinsic protein 2E [Arabidopsis thaliana]
AT2G40095	1217	2.85	29	3.34702	0.900299	Up	NA	NA	GO:0009267//cellular response to starvation	NA	gi|30688139|ref|NP_850325.1|//alpha/beta hydrolase related protein [Arabidopsis thaliana]
AT2G40140	2310	22.58	188.895	3.06447	0.932118	Up	NA	GO:0046914//transition metal ion binding;GO:0001071//nucleic acid binding transcription factor activity	GO:0009743//response to carbohydrate;GO:0006952//defense response;GO:0006351//transcription, DNA-templated	K15172//transcription elongation factor SPT5	gi|15225637|ref|NP_181543.1|//zinc finger CCCH domain-containing protein 29 [Arabidopsis thaliana]
AT2G40970	1146	11.56	175.265	3.92232	0.946675	Up	GO:0043231//intracellular membrane-bounded organelle	GO:0001071//nucleic acid binding transcription factor activity	GO:0006950//response to stress;GO:0006351//transcription, DNA-templated	K14491//two-component response regulator ARR-B family	gi|15226794|ref|NP_181630.1|//myb family transcription factor [Arabidopsis thaliana]
AT2G41100	1234	74.825	297.215	1.98991	0.91338	Up	GO:0005774//vacuolar membrane;GO:0009506//plasmodesma;GO:0031090//organelle membrane;GO:0005739//mitochondrion	GO:0046872//metal ion binding;GO:0005509//calcium ion binding	GO:0009612//response to mechanical stimulus;GO:0009646//response to absence of light;GO:0009652//thigmotropism;GO:0009642//response to light intensity;GO:0009266//response to temperature stimulus	K13448//calcium-binding protein CML;K02183//calmodulin	gi|23197656|gb|AAN15355.1|//calmodulin-like protein [Arabidopsis thaliana];gi|15226833|ref|NP_181643.1|//calmodulin-like protein 4 [Arabidopsis thaliana];gi|79324865|ref|NP_001031523.1|//calmodulin-like protein 4 [Arabidopsis thaliana]
AT2G41225	459	0.01	14.22	10.4737	0.92197	Up	NA	NA	NA	NA	NA
AT2G41230	765	25.71	555.415	4.43316	0.960042	Up	GO:0005783//endoplasmic reticulum;GO:0016021//integral component of membrane;GO:0005739//mitochondrion	NA	GO:0001558//regulation of cell growth;GO:0048569//post-embryonic organ development;GO:0051302//regulation of cell division	NA	gi|334184854|ref|NP_001189726.1|//uncharacterized protein [Arabidopsis thaliana]
AT2G41231	527	16.665	385.66	4.53244	0.961333	Up	NA	NA	NA	NA	gi|334184854|ref|NP_001189726.1|//uncharacterized protein [Arabidopsis thaliana]
AT2G41280	602	0.91	497.495	9.0946	0.997458	Up	NA	NA	GO:0032502//developmental process	NA	gi|15227311|ref|NP_181660.1|//late embryogenesis abundant protein M10 [Arabidopsis thaliana]
AT2G41380	1021	8.65	264.77	4.9359	0.967074	Up	GO:0043231//intracellular membrane-bounded organelle	GO:0016741//transferase activity, transferring one-carbon groups	GO:0006730//one-carbon metabolic process;GO:0010038//response to metal ion	NA	gi|15227331|ref|NP_181669.1|//S-adenosyl-L-methionine-dependent methyltransferase-like protein [Arabidopsis thaliana]
AT2G41440	1489	10.565	97.315	3.20337	0.928899	Up	GO:0043231//intracellular membrane-bounded organelle	GO:0016407//acetyltransferase activity	NA	NA	gi|186507157|ref|NP_181675.2|//uncharacterized protein [Arabidopsis thaliana]
AT2G41880	1550	7.24	51.165	2.8211	0.908828	Up	NA	GO:0016776//phosphotransferase activity, phosphate group as acceptor;GO:0004385//guanylate kinase activity	GO:0046710//GDP metabolic process;GO:0046037//GMP metabolic process;GO:0006796//phosphate-containing compound metabolic process;GO:0009117//nucleotide metabolic process	K00942//guanylate kinase [EC:2.7.4.8]	gi|18405829|ref|NP_565961.1|//guanylate kinase 1 [Arabidopsis thaliana]
AT2G42220	967	314.855	91.875	-1.77694	0.905773	Down	GO:0009534//chloroplast thylakoid	NA	NA	NA	gi|18405912|ref|NP_565969.1|//Rhodanese/Cell cycle control phosphatase superfamily protein [Arabidopsis thaliana]
AT2G42600	3219	173.42	22.875	-2.92243	0.928079	Down	GO:0016020//membrane;GO:0005576//extracellular region;GO:0009536//plastid	GO:0046872//metal ion binding;GO:0016628//oxidoreductase activity, acting on the CH-CH group of donors, NAD or NADP as acceptor;GO:0004611//phosphoenolpyruvate carboxykinase activity	GO:0043648//dicarboxylic acid metabolic process;GO:0009060//aerobic respiration;GO:0071704//organic substance metabolic process	K01595//phosphoenolpyruvate carboxylase [EC:4.1.1.31]	gi|240254631|ref|NP_850373.4|//phosphoenolpyruvate carboxylase 2 [Arabidopsis thaliana]
AT2G43000	882	0.805	20.915	4.69941	0.911965	Up	NA	GO:0001071//nucleic acid binding transcription factor activity;GO:0003676//nucleic acid binding	GO:0032501//multicellular organismal process;GO:0006351//transcription, DNA-templated	K02437//glycine cleavage system H protein;K00162//pyruvate dehydrogenase E1 component beta subunit [EC:1.2.4.1];K13126//polyadenylate-binding protein	gi|15224202|ref|NP_181828.1|//NAC domain-containing protein 42 [Arabidopsis thaliana]
AT2G43100	1030	92.41	3.68	-4.65027	0.953748	Down	GO:0009532//plastid stroma	GO:0016835//carbon-oxygen lyase activity	GO:0006551//leucine metabolic process;GO:0006970//response to osmotic stress	K01704//3-isopropylmalate/(R)-2-methylmalate dehydratase small subunit [EC:4.2.1.33 4.2.1.35]	gi|15224222|ref|NP_181838.1|//isopropylmalate isomerase 2 [Arabidopsis thaliana]
AT2G43510	491	41.245	144.9	1.81277	0.901119	Up	GO:0044464//cell part	GO:0004866//endopeptidase inhibitor activity;GO:0016248//channel inhibitor activity	GO:0006952//defense response	NA	gi|15224295|ref|NP_181879.1|//trypsin inhibitor protein 1 [Arabidopsis thaliana]
AT2G43530	501	116.385	15.575	-2.9016	0.924143	Down	GO:0044464//cell part	GO:0016248//channel inhibitor activity	GO:0006950//response to stress	NA	gi|15224299|ref|NP_181881.1|//defensin-like protein 194 [Arabidopsis thaliana]
AT2G43570	1027	5	61.405	3.61836	0.927813	Up	GO:0005618//cell wall;GO:0005576//extracellular region	GO:0004553//hydrolase activity, hydrolyzing O-glycosyl compounds;GO:0030247//polysaccharide binding	GO:0006026//aminoglycan catabolic process	K01183//chitinase [EC:3.2.1.14]	gi|2281113|gb|AAB64049.1|//endochitinase isolog [Arabidopsis thaliana]
AT2G43580	981	0.225	33.985	7.23883	0.961866	Up	GO:0044421//extracellular region part;GO:0044464//cell part	GO:0004553//hydrolase activity, hydrolyzing O-glycosyl compounds;GO:0030247//polysaccharide binding	GO:0006950//response to stress;GO:0006026//aminoglycan catabolic process	K01183//chitinase [EC:3.2.1.14]	gi|15224310|ref|NP_181886.1|//chitinase family protein [Arabidopsis thaliana]
AT2G43590	1074	75.69	1792.13	4.56543	0.963384	Up	GO:0044421//extracellular region part;GO:0044464//cell part	GO:0004553//hydrolase activity, hydrolyzing O-glycosyl compounds;GO:0030247//polysaccharide binding	GO:0006950//response to stress;GO:0006026//aminoglycan catabolic process	K01183//chitinase [EC:3.2.1.14]	gi|15224312|ref|NP_181887.1|//chitinase family protein [Arabidopsis thaliana]
AT2G44790	962	57.84	264.04	2.19062	0.917705	Up	GO:0031225//anchored component of membrane	NA	NA	NA	gi|15224960|ref|NP_182006.1|//uclacyanin 2 [Arabidopsis thaliana]
AT2G45180	678	3058.53	284.445	-3.42662	0.943702	Down	GO:0009534//chloroplast thylakoid	GO:0005488//binding	GO:0010876//lipid localization	K02883//large subunit ribosomal protein L18e;K05747//Wiskott-Aldrich syndrome protein;K11855//ubiquitin carboxyl-terminal hydrolase 36/42 [EC:3.4.19.12]	gi|18406723|ref|NP_566036.1|//protease inhibitor/seed storage/lipid transfer protein (LTP) family protein [Arabidopsis thaliana]
AT2G45570	1717	1.01	136.71	7.08062	0.987412	Up	GO:0044464//cell part	GO:0005506//iron ion binding;GO:0016491//oxidoreductase activity	GO:0008152//metabolic process	K00517;K16084//ent-cassa-12,15-diene 11-hydroxylase [EC:1.14.13.145];K07408//cytochrome P450, family 1, subfamily A, polypeptide 1 [EC:1.14.14.1]	gi|15225512|ref|NP_182081.1|//cytochrome P450 76C2 [Arabidopsis thaliana]
AT2G47650	1582	31.075	202.47	2.70388	0.92607	Up	GO:0043231//intracellular membrane-bounded organelle;GO:0012505//endomembrane system;GO:0031090//organelle membrane	GO:0016831//carboxy-lyase activity;GO:0016836//hydro-lyase activity;GO:0048037//cofactor binding	GO:0009226//nucleotide-sugar biosynthetic process;GO:0019321//pentose metabolic process	K08678//UDP-glucuronate decarboxylase [EC:4.1.1.35]	gi|334184973|ref|NP_001189772.1|//UDP-xylose synthase 4 [Arabidopsis thaliana];gi|15227109|ref|NP_182287.1|//UDP-xylose synthase 4 [Arabidopsis thaliana]
AT3G01440	917	75.175	13.055	-2.52565	0.91094	Down	GO:0009523//photosystem II;GO:0009534//chloroplast thylakoid	GO:0009055//electron carrier activity;GO:0046872//metal ion binding	GO:0022900//electron transport chain	K08901//photosystem II oxygen-evolving enhancer protein 3	gi|18395819|ref|NP_566137.1|//PsbQ-like protein 1 [Arabidopsis thaliana]
AT3G01500	1423	3255.45	696.93	-2.22377	0.92281	Down	GO:0009532//plastid stroma;GO:0005576//extracellular region;GO:0009526//plastid envelope;GO:0009534//chloroplast thylakoid	GO:0016836//hydro-lyase activity;GO:0046914//transition metal ion binding;GO:0004089//carbonate dehydratase activity;GO:0008270//zinc ion binding	GO:0050832//defense response to fungus;GO:0015976//carbon utilization;GO:0010118//stomatal movement;GO:0010035//response to inorganic substance	K01673//carbonic anhydrase [EC:4.2.1.1]	gi|565480932|ref|XP_006298106.1|//hypothetical protein CARUB_v10014147mg [Capsella rubella];gi|30678350|ref|NP_186799.2|//carbonic anhydrase 1 [Arabidopsis thaliana]
AT3G01720	2867	13.9	105.91	2.92968	0.923179	Up	NA	NA	NA	K04083//molecular chaperone Hsp33;K14552//NET1-associated nuclear protein 1 (U3 small nucleolar RNA-associated protein 17)	gi|22330795|ref|NP_566148.2|//uncharacterized protein [Arabidopsis thaliana]
AT3G01820	1120	38.315	172.775	2.17291	0.914364	Up	GO:0043231//intracellular membrane-bounded organelle	GO:0032559//adenyl ribonucleotide binding;GO:0019205//nucleobase-containing compound kinase activity	GO:0034641//cellular nitrogen compound metabolic process;GO:0006796//phosphate-containing compound metabolic process	K00939//adenylate kinase [EC:2.7.4.3]	gi|30678433|ref|NP_186831.2|//P-loop containing nucleoside triphosphate hydrolases superfamily protein [Arabidopsis thaliana]
AT3G01970	914	29.13	189.055	2.69823	0.925558	Up	NA	GO:0003677//DNA binding;GO:0001071//nucleic acid binding transcription factor activity	GO:0006351//transcription, DNA-templated	K18835//WRKY transcription factor 2;K13424//WRKY transcription factor 33	gi|15232237|ref|NP_186846.1|//WRKY DNA-binding protein 45 [Arabidopsis thaliana]
AT3G02020	2195	35.84	1.05	-5.09311	0.94241	Down	NA	GO:0016774//phosphotransferase activity, carboxyl group as acceptor;GO:0031406//carboxylic acid binding	GO:0008652//cellular amino acid biosynthetic process;GO:0006796//phosphate-containing compound metabolic process	K00928//aspartate kinase [EC:2.7.2.4]	gi|15232838|ref|NP_186851.1|//aspartokinase 3 [Arabidopsis thaliana]
AT3G02230	1387	61.41	201.685	1.71556	0.900484	Up	GO:0005840//ribosome;GO:0044459//plasma membrane part;GO:0031090//organelle membrane;GO:0030312//external encapsulating structure;GO:0031985//Golgi cisterna	GO:0016759//cellulose synthase activity;GO:0035251//UDP-glucosyltransferase activity	GO:0006970//response to osmotic stress;GO:0042546//cell wall biogenesis;GO:0045229//external encapsulating structure organization;GO:0010038//response to metal ion;GO:0009250//glucan biosynthetic process	K13379//reversibly glycosylated polypeptide / UDP-arabinopyranose mutase [EC:2.4.1.- 5.4.99.30]	gi|15232865|ref|NP_186872.1|//UDP-arabinose mutase 1 [Arabidopsis thaliana]
AT3G02380	1315	32.615	3.05	-3.41865	0.905343	Down	GO:0043231//intracellular membrane-bounded organelle	GO:0046914//transition metal ion binding;GO:0001071//nucleic acid binding transcription factor activity	GO:0009908//flower development;GO:0010017//red or far-red light signaling pathway;GO:0048511//rhythmic process	K12135//zinc finger protein CONSTANS;K03539//ribonuclease P/MRP protein subunit RPP1 [EC:3.1.26.5];K12129//pseudo-response regulator 7	gi|15232898|ref|NP_186887.1|//zinc finger protein CONSTANS-LIKE 2 [Arabidopsis thaliana]
AT3G03440	1558	2.32	96.8	5.38281	0.967853	Up	NA	NA	NA	K08332//vacuolar protein 8	gi|30678850|ref|NP_186994.2|//ARM repeat superfamily protein [Arabidopsis thaliana]
AT3G04290	1494	17.9	0.385	-5.53896	0.918628	Down	GO:0044464//cell part	GO:0016787//hydrolase activity	GO:0006972//hyperosmotic response;GO:0010033//response to organic substance;GO:0044238//primary metabolic process;GO:0010038//response to metal ion	K00514//zeta-carotene desaturase [EC:1.3.5.6];K01188//beta-glucosidase [EC:3.2.1.21];K00679//phospholipid:diacylglycerol acyltransferase [EC:2.3.1.158];K01206//alpha-L-fucosidase [EC:3.2.1.51];K10960//geranylgeranyl reductase [EC:1.3.1.83]	gi|15229265|ref|NP_187079.1|//Li-tolerant lipase 1 [Arabidopsis thaliana]
AT3G04300	723	0.695	57.145	6.36147	0.970047	Up	NA	NA	NA	K06995//uncharacterized protein	gi|15229267|ref|NP_187080.1|//RmlC-like cupins superfamily protein [Arabidopsis thaliana]
AT3G04550	1515	128.86	24.485	-2.39583	0.916988	Down	GO:0009532//plastid stroma	NA	NA	NA	gi|18396920|ref|NP_566230.1|//uncharacterized protein [Arabidopsis thaliana]
AT3G05200	1749	19.485	106.45	2.44974	0.915594	Up	GO:0016020//membrane	GO:0019787//ubiquitin-like protein transferase activity;GO:0046914//transition metal ion binding	GO:0009743//response to carbohydrate;GO:0032446//protein modification by small protein conjugation;GO:0009725//response to hormone;GO:0031669//cellular response to nutrient levels	K10664//E3 ubiquitin-protein ligase ATL6/9/15/31/42/55 [EC:2.3.2.27]	gi|19347753|gb|AAL86301.1|//putative RING-H2 zinc finger protein ATL6 [Arabidopsis thaliana]
AT3G05900	2355	39.225	4.755	-3.04426	0.905384	Down	NA	NA	NA	K17046//protein DEK;K01476//arginase [EC:3.5.3.1];K11294//nucleolin	gi|30679640|ref|NP_187241.2|//neurofilament protein-related protein [Arabidopsis thaliana]
AT3G08640	1429	34.915	170.36	2.28667	0.916701	Up	GO:0009526//plastid envelope	NA	NA	K07562//nonsense-mediated mRNA decay protein 3;K17917//sorting nexin-1/2;K14945//protein quaking	gi|15231951|ref|NP_187476.1|//protein RETICULATA-RELATED 3 [Arabidopsis thaliana]
AT3G08710	849	15.745	138.445	3.13635	0.930007	Up	GO:0043231//intracellular membrane-bounded organelle;GO:0044444//cytoplasmic part	GO:0015036//disulfide oxidoreductase activity	GO:0019725//cellular homeostasis;GO:0018904//ether metabolic process	K03671//thioredoxin 1	gi|15231958|ref|NP_187483.1|//thioredoxin H9 [Arabidopsis thaliana]
AT3G08760	2147	12.945	75.545	2.54494	0.911186	Up	NA	GO:0032559//adenyl ribonucleotide binding;GO:0016301//kinase activity	GO:0006464//cellular protein modification process	K04733//interleukin-1 receptor-associated kinase 4 [EC:2.7.11.1]	gi|15231963|ref|NP_187488.1|//osmotic stress-inducible kinase [Arabidopsis thaliana]
AT3G08920	835	52.91	10.22	-2.37215	0.90032	Down	GO:0009536//plastid	NA	NA	NA	gi|18398296|ref|NP_566337.1|//Rhodanese/Cell cycle control phosphatase superfamily protein [Arabidopsis thaliana]
AT3G10500	2026	6.545	128.395	4.29405	0.950631	Up	GO:0043231//intracellular membrane-bounded organelle;GO:0005730//nucleolus;GO:0016021//integral component of membrane;GO:0005886//plasma membrane;GO:0005737//cytoplasm	GO:0003677//DNA binding;GO:0003700//transcription factor activity, sequence-specific DNA binding;GO:0001071//nucleic acid binding transcription factor activity;GO:0003676//nucleic acid binding	GO:0009555//pollen development;GO:0006355//regulation of transcription, DNA-templated;GO:0009813//flavonoid biosynthetic process;GO:0010150//leaf senescence;GO:0010228//vegetative to reproductive phase transition of meristem;GO:0045893//positive regulation of transcription, DNA-templated;GO:0009819//drought recovery;GO:0032501//multicellular organismal process;GO:2000377//regulation of reactive o…	K12581//CCR4-NOT transcription complex subunit 7/8;K00162//pyruvate dehydrogenase E1 component beta subunit [EC:1.2.4.1];K13459//disease resistance protein RPS2;K13126//polyadenylate-binding protein;K05941//glutathione gamma-glutamylcysteinyltransferase [EC:2.3.2.15];K05747//Wiskott-Aldrich syndrome protein	gi|18398895|ref|NP_566376.1|//NAC domain containing protein 53 [Arabidopsis thaliana]
AT3G12580	2282	23.63	160.745	2.76608	0.924922	Up	GO:0043231//intracellular membrane-bounded organelle;GO:0031090//organelle membrane;GO:0030312//external encapsulating structure	GO:0032559//adenyl ribonucleotide binding;GO:0019899//enzyme binding	GO:0032446//protein modification by small protein conjugation;GO:0051707//response to other organism;GO:0009642//response to light intensity;GO:0010038//response to metal ion;GO:0000302//response to reactive oxygen species	K06758;K03283//heat shock 70kDa protein 1/8	gi|15230534|ref|NP_187864.1|//heat shock protein 70-4 [Arabidopsis thaliana]
AT3G12740	1491	41.18	168.85	2.03573	0.911534	Up	GO:0043231//intracellular membrane-bounded organelle	NA	GO:0006869//lipid transport	NA	gi|18399730|ref|NP_566435.1|//ALA-interacting subunit 1 [Arabidopsis thaliana]
AT3G13110	1686	43.775	211.155	2.27012	0.918156	Up	GO:0043231//intracellular membrane-bounded organelle	GO:0016412//serine O-acyltransferase activity;GO:0046914//transition metal ion binding	GO:0000097//sulfur amino acid biosynthetic process;GO:0006563//L-serine metabolic process	K00640//serine O-acetyltransferase [EC:2.3.1.30]	gi|15231152|ref|NP_187918.1|//serine acetyltransferase 2;2 [Arabidopsis thaliana]
AT3G13380	4274	2.255	31.025	3.78223	0.909464	Up	GO:0031224//intrinsic component of membrane	GO:0005515//protein binding;GO:0032559//adenyl ribonucleotide binding;GO:0004672//protein kinase activity	GO:0006464//cellular protein modification process	K13415//protein brassinosteroid insensitive 1 [EC:2.7.10.1 2.7.11.1]	gi|15231225|ref|NP_187946.1|//receptor-like protein kinase BRI1-like 3 [Arabidopsis thaliana]
AT3G13470	2093	126.875	29.19	-2.11986	0.910079	Down	GO:0016020//membrane;GO:0031981//nuclear lumen;GO:0005840//ribosome;GO:0009532//plastid stroma;GO:0005576//extracellular region;GO:0009526//plastid envelope	GO:0005515//protein binding;GO:0032559//adenyl ribonucleotide binding	GO:0009814//defense response, incompatible interaction;GO:0051084//'de novo' posttranslational protein folding	K04077//chaperonin GroEL	gi|15231255|ref|NP_187956.1|//TCP-1/cpn60 chaperonin family protein [Arabidopsis thaliana]
AT3G13750	3313	281.47	31.475	-3.1607	0.934722	Down	GO:0005618//cell wall	GO:0030246//carbohydrate binding;GO:0015925//galactosidase activity;GO:0043167//ion binding	GO:0044238//primary metabolic process	K12309//beta-galactosidase [EC:3.2.1.23]	gi|15231354|ref|NP_187988.1|//beta galactosidase 1 [Arabidopsis thaliana]
AT3G13790	1964	16.9	234.37	3.79369	0.944686	Up	GO:0030312//external encapsulating structure	GO:0004553//hydrolase activity, hydrolyzing O-glycosyl compounds	GO:0006950//response to stress;GO:0044238//primary metabolic process;GO:0009628//response to abiotic stimulus	K01193//beta-fructofuranosidase [EC:3.2.1.26]	gi|334185321|ref|NP_001189881.1|//beta-fructofuranosidase, insoluble isoenzyme CWINV1 [Arabidopsis thaliana];gi|18400170|ref|NP_566464.1|//beta-fructofuranosidase, insoluble isoenzyme CWINV1 [Arabidopsis thaliana]
AT3G13910	565	15.665	73.48	2.22981	0.904154	Up	GO:0016020//membrane	NA	NA	NA	gi|18400208|ref|NP_566468.1|//uncharacterized protein [Arabidopsis thaliana]
AT3G14050	2675	10.87	59.41	2.45035	0.904789	Up	GO:0016020//membrane;GO:0009536//plastid	GO:0015291//secondary active transmembrane transporter activity;GO:0016778//diphosphotransferase activity	GO:0015893//drug transport;GO:0006950//response to stress;GO:0009725//response to hormone;GO:0006163//purine nucleotide metabolic process	NA	gi|15231772|ref|NP_188021.1|//RelA-SpoT like protein RSH2 [Arabidopsis thaliana]
AT3G14210	1483	523.07	106.825	-2.29175	0.922298	Down	GO:0005840//ribosome;GO:0005576//extracellular region;GO:0009526//plastid envelope;GO:0042579//microbody	GO:0016787//hydrolase activity	GO:0006952//defense response;GO:0019759//glycosinolate catabolic process;GO:0051707//response to other organism	K00514//zeta-carotene desaturase [EC:1.3.5.6];K00679//phospholipid:diacylglycerol acyltransferase [EC:2.3.1.158];K01188//beta-glucosidase [EC:3.2.1.21];K01206//alpha-L-fucosidase [EC:3.2.1.51];K10960//geranylgeranyl reductase [EC:1.3.1.83]	gi|15231805|ref|NP_188037.1|//epithiospecifier modifier 1 [Arabidopsis thaliana]
AT3G14230	1635	111.795	375.075	1.74632	0.905445	Up	GO:0043231//intracellular membrane-bounded organelle	GO:0001071//nucleic acid binding transcription factor activity;GO:0003676//nucleic acid binding	GO:0006950//response to stress;GO:0006351//transcription, DNA-templated	K09286//EREBP-like factor	gi|18400321|ref|NP_566482.1|//ethylene-responsive transcription factor RAP2-2 [Arabidopsis thaliana];gi|30683064|ref|NP_850583.1|//ethylene-responsive transcription factor RAP2-2 [Arabidopsis thaliana];gi|30683059|ref|NP_850582.1|//ethylene-responsive transcription factor RAP2-2 [Arabidopsis thaliana]
AT3G14420	1513	1260.57	419.86	-1.5861	0.901816	Down	GO:0005840//ribosome;GO:0016020//membrane;GO:0048046//apoplast;GO:0005634//nucleus;GO:0009506//plasmodesma;GO:0042579//microbody;GO:0005777//peroxisome;GO:0009532//plastid stroma;GO:0005576//extracellular region;GO:0009570//chloroplast stroma;GO:0022626//cytosolic ribosome	GO:0008891//glycolate oxidase activity;GO:0003973//(S)-2-hydroxy-acid oxidase activity;GO:0000166//nucleotide binding;GO:0010181//FMN binding	GO:0008152//metabolic process;GO:0009735//response to cytokinin;GO:0042742//defense response to bacterium;GO:0050665//hydrogen peroxide biosynthetic process;GO:0055114//oxidation-reduction process	K11517//(S)-2-hydroxy-acid oxidase [EC:1.1.3.15]	gi|15231850|ref|NP_188060.1|//peroxisomal (S)-2-hydroxy-acid oxidase GLO1 [Arabidopsis thaliana];gi|145332395|ref|NP_001078154.1|//peroxisomal (S)-2-hydroxy-acid oxidase GLO1 [Arabidopsis thaliana];gi|145332397|ref|NP_001078155.1|//peroxisomal (S)-2-hydroxy-acid oxidase GLO1 [Arabidopsis thaliana]
AT3G14990	1541	148.665	530.895	1.83636	0.910448	Up	GO:0043231//intracellular membrane-bounded organelle;GO:0031090//organelle membrane;GO:0009536//plastid	NA	GO:0006772//thiamine metabolic process;GO:0010038//response to metal ion	K03152//4-methyl-5(b-hydroxyethyl)-thiazole monophosphate biosynthesis	gi|15232455|ref|NP_188117.1|//protein DJ-1-like A [Arabidopsis thaliana]
AT3G15210	1141	24.9	136.915	2.45906	0.918751	Up	GO:0044451//nucleoplasm part	GO:0001071//nucleic acid binding transcription factor activity;GO:0003676//nucleic acid binding	GO:0009873//ethylene-activated signaling pathway;GO:0002218//activation of innate immune response;GO:0009743//response to carbohydrate;GO:0006351//transcription, DNA-templated	K09286//EREBP-like factor	gi|15232526|ref|NP_188139.1|//ethylene-responsive transcription factor 4 [Arabidopsis thaliana]
AT3G15356	1067	89.355	3091.23	5.11249	0.97468	Up	GO:0043231//intracellular membrane-bounded organelle;GO:0048046//apoplast;GO:0005618//cell wall;GO:0005576//extracellular region;GO:0005886//plasma membrane	GO:0030246//carbohydrate binding	GO:0050832//defense response to fungus;GO:0009817//defense response to fungus, incompatible interaction;GO:0009743//response to carbohydrate	K04730//interleukin-1 receptor-associated kinase 1 [EC:2.7.11.1]	gi|22331102|ref|NP_683568.1|//lectin-like protein [Arabidopsis thaliana]
AT3G15518	643	2.245	50.45	4.49007	0.939212	Up	NA	NA	NA	NA	gi|7021737|gb|AAF35418.1|//hypothetical protein [Arabidopsis thaliana]
AT3G16240	1145	855.42	72.185	-3.56686	0.945055	Down	GO:0031224//intrinsic component of membrane;GO:0005618//cell wall;GO:0031090//organelle membrane;GO:0000322//storage vacuole;GO:0009526//plastid envelope;GO:0000325//plant-type vacuole	GO:0042887//amide transmembrane transporter activity;GO:0005372//water transmembrane transporter activity;GO:0005275//amine transmembrane transporter activity	GO:0015840//urea transport;GO:0015843//methylammonium transport;GO:0042044//fluid transport	K09873//aquaporin TIP	gi|17473872|gb|AAL38357.1|//delta tonoplast intrinsic protein [Arabidopsis thaliana]
AT3G16250	869	123.755	17.26	-2.84198	0.924492	Down	GO:0043234//protein complex;GO:0009534//chloroplast thylakoid	GO:0043169//cation binding;GO:0051540//metal cluster binding	GO:0009767//photosynthetic electron transport chain	NA	gi|15228165|ref|NP_188246.1|//NDH-dependent cyclic electron flow 1 [Arabidopsis thaliana]
AT3G16330	868	3.725	50.26	3.7541	0.924984	Up	NA	NA	NA	K03350//anaphase-promoting complex subunit 3	gi|15228179|ref|NP_188254.1|//uncharacterized protein [Arabidopsis thaliana]
AT3G16370	1518	77.69	5.51	-3.8176	0.93546	Down	GO:0005576//extracellular region	GO:0016787//hydrolase activity;GO:0005488//binding	GO:0044238//primary metabolic process	K01188//beta-glucosidase [EC:3.2.1.21];K00679//phospholipid:diacylglycerol acyltransferase [EC:2.3.1.158];K10396//kinesin family member 5;K01206//alpha-L-fucosidase [EC:3.2.1.51];K10960//geranylgeranyl reductase [EC:1.3.1.83]	gi|15228189|ref|NP_188258.1|//GDSL esterase/lipase [Arabidopsis thaliana]
AT3G16420	1209	444.79	121.825	-1.86831	0.910837	Down	GO:0043231//intracellular membrane-bounded organelle;GO:0044444//cytoplasmic part	GO:0046914//transition metal ion binding	GO:0044267//cellular protein metabolic process;GO:0044271//cellular nitrogen compound biosynthetic process;GO:0009725//response to hormone;GO:0019759//glycosinolate catabolic process	NA	gi|15228198|ref|NP_188263.1|//PYK10-binding protein 1 [Arabidopsis thaliana]
AT3G16470	2791	61.255	12.89	-2.24858	0.900504	Down	GO:0016020//membrane;GO:0005634//nucleus;GO:0009506//plasmodesma;GO:0009536//plastid;GO:0009507//chloroplast;GO:0005773//vacuole	GO:0030246//carbohydrate binding;GO:0005515//protein binding;GO:0005488//binding	GO:0009611//response to wounding;GO:0009719//response to endogenous stimulus;GO:0006970//response to osmotic stress;GO:0009409//response to cold;GO:0009651//response to salt stress;GO:0009753//response to jasmonic acid;GO:0010228//vegetative to reproductive phase transition of meristem	K03695//ATP-dependent Clp protease ATP-binding subunit ClpB;K04730//interleukin-1 receptor-associated kinase 1 [EC:2.7.11.1];K13457//disease resistance protein RPM1	gi|30684083|ref|NP_566547.2|//JA-responsive protein 1 [Arabidopsis thaliana];gi|334185401|ref|NP_001189913.1|//JA-responsive protein 1 [Arabidopsis thaliana]
AT3G16530	1094	136.435	4962.94	5.18491	0.976156	Up	GO:0005618//cell wall;GO:0005576//extracellular region;GO:0009536//plastid	GO:0030246//carbohydrate binding	GO:0050832//defense response to fungus;GO:0009743//response to carbohydrate	K04730//interleukin-1 receptor-associated kinase 1 [EC:2.7.11.1]	gi|15228229|ref|NP_188274.1|//legume lectin-like protein [Arabidopsis thaliana]
AT3G16565	1648	4.88	41.02	3.07137	0.906655	Up	GO:0044424//intracellular part;GO:0005634//nucleus;GO:0016021//integral component of membrane;GO:0005737//cytoplasm	GO:0005524//ATP binding;GO:0032559//adenyl ribonucleotide binding;GO:0004812//aminoacyl-tRNA ligase activity;GO:0004722//protein serine/threonine phosphatase activity;GO:0004813//alanine-tRNA ligase activity;GO:0003676//nucleic acid binding	GO:0006418//tRNA aminoacylation for protein translation;GO:0006470//protein dephosphorylation;GO:0006419//alanyl-tRNA aminoacylation	K01872//alanyl-tRNA synthetase [EC:6.1.1.7];K01102//pyruvate dehydrogenase phosphatase [EC:3.1.3.43]	gi|18401175|ref|NP_566554.1|//putative protein phosphatase 2C 40 [Arabidopsis thaliana];gi|145361275|ref|NP_683570.3|//threonyl and alanyl tRNA synthetase second additional domain-containing protein [Arabidopsis thaliana];gi|145332595|ref|NP_001078163.1|//threonyl and alanyl tRNA synthetase second additional domain-containing protein [Arabidopsis thaliana]
AT3G16770	1124	1022.23	319.865	-1.67618	0.905261	Down	GO:0016020//membrane;GO:0043231//intracellular membrane-bounded organelle	GO:0001071//nucleic acid binding transcription factor activity;GO:0003676//nucleic acid binding	GO:0000160//phosphorelay signal transduction system;GO:0009725//response to hormone;GO:0006351//transcription, DNA-templated;GO:0009607//response to biotic stimulus	K09286//EREBP-like factor	gi|15228312|ref|NP_188299.1|//ethylene-responsive transcription factor RAP2-3 [Arabidopsis thaliana]
AT3G17170	1125	68.43	9.725	-2.81486	0.915553	Down	GO:0030529//intracellular ribonucleoprotein complex;GO:0044444//cytoplasmic part;GO:0005657//replication fork	GO:0003677//DNA binding;GO:0003723//RNA binding;GO:0017111//nucleoside-triphosphatase activity;GO:0005198//structural molecule activity	GO:0010467//gene expression;GO:0022613//ribonucleoprotein complex biogenesis;GO:0006952//defense response	NA	gi|7670041|dbj|BAA94995.1|//unnamed protein product [Arabidopsis thaliana]
AT3G17390	1690	250.125	1168.01	2.22333	0.922441	Up	GO:0016020//membrane;GO:0031981//nuclear lumen;GO:0030312//external encapsulating structure	GO:0016765//transferase activity, transferring alkyl or aryl (other than methyl) groups;GO:0046872//metal ion binding;GO:0032559//adenyl ribonucleotide binding	GO:0009699//phenylpropanoid biosynthetic process;GO:0009108//coenzyme biosynthetic process;GO:0006950//response to stress;GO:0000096//sulfur amino acid metabolic process	K00789//S-adenosylmethionine synthetase [EC:2.5.1.6]	gi|565480204|ref|XP_006297742.1|//hypothetical protein CARUB_v10013777mg, partial [Capsella rubella]
AT3G18050	1341	53.82	7.72	-2.80147	0.908152	Down	GO:0031224//intrinsic component of membrane	NA	NA	K17964//leucine-rich PPR motif-containing protein, mitochondrial	gi|18401752|ref|NP_566596.1|//uncharacterized protein [Arabidopsis thaliana]
AT3G18250	351	3.58	33.62	3.23129	0.9036	Up	NA	NA	NA	NA	gi|15229601|ref|NP_188453.1|//putative membrane lipoprotein [Arabidopsis thaliana]
AT3G18680	1322	106.94	27.05	-1.9831	0.903969	Down	GO:0009536//plastid	GO:0009041//uridylate kinase activity	GO:0006520//cellular amino acid metabolic process;GO:0006220//pyrimidine nucleotide metabolic process;GO:0006796//phosphate-containing compound metabolic process	K09903//uridylate kinase [EC:2.7.4.22]	gi|15230160|ref|NP_188498.1|//uridylate kinase-like protein [Arabidopsis thaliana]
AT3G18830	1822	17.625	262.095	3.89439	0.946962	Up	GO:0031224//intrinsic component of membrane	GO:0015149//hexose transmembrane transporter activity;GO:0005402//cation:sugar symporter activity;GO:0015146//pentose transmembrane transporter activity;GO:0016628//oxidoreductase activity, acting on the CH-CH group of donors, NAD or NADP as acceptor;GO:0015166//polyol transmembrane transporter activity	GO:0008152//metabolic process;GO:0015750//pentose transport;GO:0015791//polyol transport;GO:0008645//hexose transport	K08150//MFS transporter, SP family, solute carrier family 2 (myo-inositol transporter), member 13	gi|15230212|ref|NP_188513.1|//polyol transporter 5 [Arabidopsis thaliana]
AT3G19260	1455	5.46	74.58	3.77182	0.933246	Up	GO:0043231//intracellular membrane-bounded organelle;GO:0031224//intrinsic component of membrane	NA	GO:0009607//response to biotic stimulus	K04710//ceramide synthetase [EC:2.3.1.24]	gi|7658241|gb|AAF66103.1|AF198180_1//LAG1 homolog 2 [Arabidopsis thaliana]
AT3G19615	438	0.93	22.18	4.57588	0.912457	Up	NA	GO:0016798//hydrolase activity, acting on glycosyl bonds	GO:0044238//primary metabolic process	K15920//beta-D-xylosidase 4 [EC:3.2.1.37]	gi|9294427|dbj|BAB02547.1|//beta-1,4-xylosidase [Arabidopsis thaliana]
AT3G19710	1366	111.065	3.215	-5.11044	0.965044	Down	GO:0044444//cytoplasmic part	GO:0004084//branched-chain-amino-acid transaminase activity	GO:0006520//cellular amino acid metabolic process;GO:0019758//glycosinolate biosynthetic process	K00826//branched-chain amino acid aminotransferase [EC:2.6.1.42]	gi|15230923|ref|NP_188605.1|//branched-chain aminotransferase4 [Arabidopsis thaliana]
AT3G20800	1276	19.135	76.84	2.00564	0.900074	Up	NA	NA	GO:0032501//multicellular organismal process	K12606//CCR4-NOT transcription complex subunit 9	gi|15232369|ref|NP_188716.1|//cell differentiation, Rcd1-like protein [Arabidopsis thaliana]
AT3G20820	1300	49.075	7.605	-2.68997	0.904646	Down	GO:0030312//external encapsulating structure;GO:0005576//extracellular region;GO:0009536//plastid	NA	GO:0023052//signaling	K13420//LRR receptor-like serine/threonine-protein kinase FLS2 [EC:2.7.11.1]	gi|15232373|ref|NP_188718.1|//leucine-rich repeat-containing protein [Arabidopsis thaliana]
AT3G22210	597	100.68	18.585	-2.43757	0.914425	Down	GO:0044464//cell part	NA	NA	K16871//4-aminobutyrate---pyruvate transaminase [EC:2.6.1.96]	gi|18403297|ref|NP_566701.1|//uncharacterized protein [Arabidopsis thaliana]
AT3G22370	1484	19.09	128.34	2.74908	0.922564	Up	GO:0031224//intrinsic component of membrane;GO:0043231//intracellular membrane-bounded organelle;GO:0016021//integral component of membrane;GO:0005739//mitochondrion;GO:0070469//respiratory chain;GO:0031967//organelle envelope	GO:0043169//cation binding;GO:0046872//metal ion binding;GO:0016682//oxidoreductase activity, acting on diphenols and related substances as donors, oxygen as acceptor;GO:0009916//alternative oxidase activity	GO:0007165//signal transduction;GO:0009409//response to cold;GO:0006950//response to stress;GO:0032501//multicellular organismal process;GO:0031930//mitochondria-nucleus signaling pathway;GO:0045333//cellular respiration;GO:0015980//energy derivation by oxidation of organic compounds	K17893//ubiquinol oxidase [EC:1.10.3.11]	gi|15228734|ref|NP_188876.1|//alternative oxidase 1A [Arabidopsis thaliana]
AT3G22600	790	31.715	164.71	2.37669	0.919243	Up	GO:0031224//intrinsic component of membrane	GO:0005488//binding	GO:0010876//lipid localization;GO:0051234//establishment of localization	NA	gi|18403453|ref|NP_566712.1|//protease inhibitor/seed storage/lipid transfer protein (LTP) family protein [Arabidopsis thaliana]
AT3G22890	1764	234.255	908.935	1.9561	0.916045	Up	GO:0016020//membrane;GO:0048046//apoplast;GO:0005829//cytosol;GO:0009536//plastid;GO:0030931//heterotetrameric ADPG pyrophosphorylase complex;GO:0005886//plasma membrane;GO:0009570//chloroplast stroma	GO:0008878//glucose-1-phosphate adenylyltransferase activity;GO:0004779//sulfate adenylyltransferase activity;GO:0004781//sulfate adenylyltransferase (ATP) activity	GO:0006790//sulfur compound metabolic process;GO:0019252//starch biosynthetic process;GO:0000103//sulfate assimilation;GO:0046686//response to cadmium ion;GO:0009735//response to cytokinin;GO:0001887//selenium compound metabolic process;GO:0010038//response to metal ion;GO:0048573//photoperiodism, flowering	K13811//3'-phosphoadenosine 5'-phosphosulfate synthase [EC:2.7.7.4 2.7.1.25]	gi|15228889|ref|NP_188929.1|//ATP sulfurylase 1 [Arabidopsis thaliana]
AT3G23290	843	8.32	112.955	3.76302	0.938884	Up	NA	NA	NA	NA	gi|186510343|ref|NP_001078202.2|//protein LIGHT SENSITIVE HYPOCOTYLS 4 [Arabidopsis thaliana]
AT3G23550	1620	15.56	195.6	3.65199	0.942164	Up	GO:0044464//cell part	GO:0015291//secondary active transmembrane transporter activity	GO:0015893//drug transport	K03327//multidrug resistance protein, MATE family	gi|15229468|ref|NP_188997.1|//MATE efflux family protein LAL5 [Arabidopsis thaliana]
AT3G23570	1077	28.815	107.28	1.89649	0.900279	Up	GO:0043231//intracellular membrane-bounded organelle;GO:0016020//membrane;GO:0005829//cytosol;GO:0005576//extracellular region	GO:0016787//hydrolase activity;GO:0003824//catalytic activity	GO:0006970//response to osmotic stress	K01061//carboxymethylenebutenolidase [EC:3.1.1.45]	gi|18403812|ref|NP_566731.1|//alpha/beta-Hydrolases superfamily protein [Arabidopsis thaliana]
AT3G23700	1792	161.365	46.895	-1.78282	0.901037	Down	GO:0032040//small-subunit processome;GO:0005730//nucleolus;GO:0009532//plastid stroma;GO:0009570//chloroplast stroma	GO:0003723//RNA binding;GO:0003700//transcription factor activity, sequence-specific DNA binding;GO:0044212//transcription regulatory region DNA binding;GO:0003676//nucleic acid binding	GO:0000481//maturation of 5S rRNA;GO:0034337//RNA folding;GO:0006355//regulation of transcription, DNA-templated;GO:0009409//response to cold;GO:0006950//response to stress;GO:0032508//DNA duplex unwinding;GO:0009737//response to abscisic acid	K02945//small subunit ribosomal protein S1;K11253//histone H3	gi|18403854|ref|NP_566737.1|//ribosomal protein S1-like RNA-binding domain-containing protein [Arabidopsis thaliana]
AT3G25610	3609	2.645	41	3.95428	0.923056	Up	GO:0031224//intrinsic component of membrane	GO:0046872//metal ion binding;GO:0042625//ATPase coupled ion transmembrane transporter activity;GO:0005515//protein binding;GO:0032559//adenyl ribonucleotide binding;GO:0005548//phospholipid transporter activity	GO:0006869//lipid transport;GO:0009206//purine ribonucleoside triphosphate biosynthetic process	K01530//phospholipid-translocating ATPase [EC:3.6.3.1]	gi|15230859|ref|NP_189189.1|//ATPase E1-E2 type family protein / haloacid dehalogenase-like hydrolase family protein [Arabidopsis thaliana]
AT3G25760	999	49.9	189.06	1.92173	0.907393	Up	GO:0031090//organelle membrane;GO:0009532//plastid stroma;GO:0009526//plastid envelope;GO:0009534//chloroplast thylakoid	GO:0009975//cyclase activity	GO:0009414//response to water deprivation;GO:0006970//response to osmotic stress;GO:0051707//response to other organism	K10525//allene oxide cyclase [EC:5.3.99.6]	gi|15230874|ref|NP_189204.1|//allene oxide cyclase 1 [Arabidopsis thaliana]
AT3G26200	1767	20.39	85.485	2.06781	0.903395	Up	GO:0016020//membrane	GO:0016709//oxidoreductase activity, acting on paired donors, with incorporation or reduction of molecular oxygen, NAD(P)H as one donor, and incorporation of one atom of oxygen;GO:0020037//heme binding;GO:0005506//iron ion binding;GO:0019825//oxygen binding;GO:0016491//oxidoreductase activity	GO:0008152//metabolic process;GO:0044550//secondary metabolite biosynthetic process;GO:0055114//oxidation-reduction process	K00517	gi|15231525|ref|NP_189251.1|//cytochrome P450 71B22 [Arabidopsis thaliana]
AT3G26450	889	123.665	27.79	-2.1538	0.910345	Down	GO:0044444//cytoplasmic part	GO:0005488//binding	GO:0003006//developmental process involved in reproduction;GO:0006950//response to stress;GO:0010038//response to metal ion	NA	gi|15231561|ref|NP_189276.1|//SRPBCC ligand-binding domain-containing protein [Arabidopsis thaliana]
AT3G26500	1522	3.765	35.745	3.24702	0.90604	Up	NA	GO:0016787//hydrolase activity	NA	K19613//leucine-rich repeat protein SHOC2	gi|30688342|ref|NP_189281.2|//plant intracellular ras group-related LRR 2 [Arabidopsis thaliana]
AT3G26520	1201	1625.47	505.93	-1.68385	0.905773	Down	GO:0031224//intrinsic component of membrane;GO:0031090//organelle membrane;GO:0000322//storage vacuole;GO:0044420//extracellular matrix component;GO:0009526//plastid envelope;GO:0000325//plant-type vacuole	GO:0042887//amide transmembrane transporter activity;GO:0005372//water transmembrane transporter activity	GO:0055085//transmembrane transport;GO:0006952//defense response;GO:0010476//gibberellin mediated signaling pathway;GO:0015840//urea transport;GO:0048878//chemical homeostasis;GO:0042044//fluid transport	K09873//aquaporin TIP	gi|15231569|ref|NP_189283.1|//aquaporin TIP1-2 [Arabidopsis thaliana]
AT3G26830	1660	4.945	321.28	6.02172	0.984152	Up	GO:0043231//intracellular membrane-bounded organelle	GO:0016831//carboxy-lyase activity;GO:0005506//iron ion binding;GO:0016491//oxidoreductase activity	GO:0009700//indole phytoalexin biosynthetic process;GO:0006950//response to stress;GO:0009725//response to hormone;GO:0002831//regulation of response to biotic stimulus;GO:0051707//response to other organism	K00517	gi|15231632|ref|NP_189318.1|//protein PHYTOALEXIN DEFICIENT 3 [Arabidopsis thaliana]
AT3G26910	2277	5.89	57.51	3.28747	0.919612	Up	GO:0016020//membrane	NA	NA	NA	gi|79313786|ref|NP_001030778.1|//hydroxyproline-rich glycoprotein family protein [Arabidopsis thaliana];gi|30688552|ref|NP_189326.2|//hydroxyproline-rich glycoprotein family protein [Arabidopsis thaliana]
AT3G27690	946	234.525	66.535	-1.81756	0.905794	Down	GO:0043234//protein complex;GO:0009526//plastid envelope;GO:0009534//chloroplast thylakoid	GO:0046906//tetrapyrrole binding	GO:0006091//generation of precursor metabolites and energy;GO:0009639//response to red or far red light	K08913//light-harvesting complex II chlorophyll a/b binding protein 2	gi|15232249|ref|NP_189406.1|//photosystem II light harvesting complex protein 2.3 [Arabidopsis thaliana]
AT3G27850	875	775.58	259.735	-1.57824	0.900771	Down	GO:0009532//plastid stroma;GO:0009534//chloroplast thylakoid;GO:0000315//organellar large ribosomal subunit	GO:0005198//structural molecule activity;GO:0005488//binding	GO:0010467//gene expression;GO:0006952//defense response	K02935//large subunit ribosomal protein L7/L12	gi|15232276|ref|NP_189423.1|//50S ribosomal protein L12-3 [Arabidopsis thaliana]
AT3G28270	1378	29.24	1.59	-4.20084	0.916311	Down	GO:0044464//cell part	NA	NA	NA	gi|18405710|ref|NP_566836.1|//uncharacterized protein [Arabidopsis thaliana]
AT3G28930	797	46.235	612.685	3.72809	0.947741	Up	GO:0016020//membrane;GO:0009536//plastid	NA	GO:0051707//response to other organism	NA	gi|15228532|ref|NP_189535.1|//avrRpt2-induced protein AIG2 [Arabidopsis thaliana]
AT3G29770	1577	6.925	276.31	5.31833	0.975193	Up	NA	GO:0003824//catalytic activity	NA	K08233//polyneuridine-aldehyde esterase [EC:3.1.1.78];K13544//pheophorbidase [EC:3.1.1.82]	gi|15230077|ref|NP_189622.1|//methyl esterase 11 [Arabidopsis thaliana]
AT3G43720	795	108.375	21.99	-2.30111	0.911985	Down	GO:0031224//intrinsic component of membrane	GO:0005488//binding	GO:0010876//lipid localization	NA	gi|79314090|ref|NP_001030803.1|//non-specific lipid transfer protein GPI-anchored 2 [Arabidopsis thaliana];gi|15229756|ref|NP_189958.1|//non-specific lipid transfer protein GPI-anchored 2 [Arabidopsis thaliana]
AT3G44310	1284	402.435	119.945	-1.74638	0.905671	Down	GO:0016020//membrane;GO:0005576//extracellular region;GO:0009536//plastid	GO:0018822//nitrile hydratase activity;GO:0000257//nitrilase activity	GO:0009267//cellular response to starvation;GO:0009683//indoleacetic acid metabolic process;GO:0019759//glycosinolate catabolic process;GO:0051707//response to other organism;GO:0010038//response to metal ion	K13035//beta-cyano-L-alanine hydratase/nitrilase [EC:3.5.5.4 4.2.1.65];K01501//nitrilase [EC:3.5.5.1]	gi|30692067|ref|NP_851011.1|//nitrilase 1 [Arabidopsis thaliana]
AT3G44720	1693	19.705	98.99	2.32872	0.912354	Up	GO:0009536//plastid	GO:0016836//hydro-lyase activity	GO:0006558//L-phenylalanine metabolic process;GO:0009628//response to abiotic stimulus	K05359//arogenate/prephenate dehydratase [EC:4.2.1.91 4.2.1.51]	gi|15230489|ref|NP_190058.1|//arogenate dehydratase 4 [Arabidopsis thaliana]
AT3G46130	995	41.01	4.015	-3.3525	0.912908	Down	GO:0043231//intracellular membrane-bounded organelle	GO:0001071//nucleic acid binding transcription factor activity;GO:0003676//nucleic acid binding	GO:0009743//response to carbohydrate;GO:0009725//response to hormone;GO:0006351//transcription, DNA-templated;GO:0010038//response to metal ion	K09422//myb proto-oncogene protein, plant	gi|15231343|ref|NP_190199.1|//transcription factor MYB48 [Arabidopsis thaliana];gi|334185755|ref|NP_001190018.1|//transcription factor MYB48 [Arabidopsis thaliana]
AT3G46780	1806	466.26	137.715	-1.75945	0.906634	Down	GO:0009526//plastid envelope;GO:0009534//chloroplast thylakoid;GO:0000229//cytoplasmic chromosome	NA	NA	NA	gi|42565672|ref|NP_566886.2|//protein plastid transcriptionally active 16 [Arabidopsis thaliana]
AT3G47540	932	5.915	187.12	4.98344	0.966438	Up	GO:0005576//extracellular region;GO:0044464//cell part	GO:0004553//hydrolase activity, hydrolyzing O-glycosyl compounds	GO:0006026//aminoglycan catabolic process	K01183//chitinase [EC:3.2.1.14]	gi|26452468|dbj|BAC43319.1|//putative endochitinase [Arabidopsis thaliana];gi|334185798|ref|NP_001190028.1|//putative chitinase [Arabidopsis thaliana]
AT3G47650	787	298.52	91.05	-1.7131	0.902719	Down	GO:0009536//plastid	GO:0005515//protein binding	GO:0044267//cellular protein metabolic process	NA	gi|15228208|ref|NP_190349.1|//DnaJ/Hsp40 cysteine-rich domain-containing protein [Arabidopsis thaliana]
AT3G48520	1694	0.745	20.455	4.77907	0.911719	Up	GO:0044464//cell part	GO:0005506//iron ion binding;GO:0016491//oxidoreductase activity	GO:0008152//metabolic process	K13407//fatty acid omega-hydroxylase [EC:1.14.-.-]	gi|15228396|ref|NP_190421.1|//cytochrome P450, family 94, subfamily B, polypeptide 3 [Arabidopsis thaliana]
AT3G48850	1404	0.205	31.45	7.26129	0.959345	Up	GO:0031224//intrinsic component of membrane;GO:0009536//plastid;GO:0019866//organelle inner membrane	GO:0005488//binding	GO:0006810//transport	K15102//solute carrier family 25 (mitochondrial phosphate transporter), member 3	gi|15229040|ref|NP_190454.1|//phosphate transporter 3;2 [Arabidopsis thaliana]
AT3G48890	990	56.515	299.88	2.40768	0.923323	Up	GO:0009534//chloroplast thylakoid	GO:0005506//iron ion binding;GO:0016491//oxidoreductase activity	NA	K17278//membrane-associated progesterone receptor component	gi|15229044|ref|NP_190458.1|//membrane-associated progesterone binding protein 3 [Arabidopsis thaliana]
AT3G49620	1304	40.19	385.83	3.26306	0.938863	Up	GO:0044464//cell part	GO:0046914//transition metal ion binding;GO:0003824//catalytic activity	GO:0032502//developmental process;GO:0008152//metabolic process;GO:0031669//cellular response to nutrient levels	K05278//flavonol synthase [EC:1.14.11.23];K05933//aminocyclopropanecarboxylate oxidase [EC:1.14.17.4]	gi|22331716|ref|NP_190531.2|//2-oxoacid-dependent dioxygenase-like protein DIN11 [Arabidopsis thaliana]
AT3G50260	823	1.925	47.45	4.62348	0.939929	Up	GO:0043231//intracellular membrane-bounded organelle	GO:0001071//nucleic acid binding transcription factor activity;GO:0003676//nucleic acid binding	GO:0009743//response to carbohydrate;GO:0006952//defense response;GO:0051707//response to other organism;GO:0008219//cell death;GO:0006351//transcription, DNA-templated	K09286//EREBP-like factor	gi|15229705|ref|NP_190595.1|//ethylene-responsive transcription factor ERF011 [Arabidopsis thaliana]
AT3G50410	1013	2.23	39.37	4.14198	0.925496	Up	NA	GO:0001071//nucleic acid binding transcription factor activity;GO:0003676//nucleic acid binding	GO:0006355//regulation of transcription, DNA-templated;GO:0009725//response to hormone;GO:0071555//cell wall organization;GO:0051726//regulation of cell cycle	K16222//Dof zinc finger protein DOF5.5	gi|15229744|ref|NP_190610.1|//Dof zinc finger protein DOF3.4 [Arabidopsis thaliana]
AT3G50685	680	115.335	25.005	-2.20554	0.910817	Down	NA	NA	NA	NA	gi|18409161|ref|NP_566937.1|//uncharacterized protein [Arabidopsis thaliana]
AT3G51160	1418	28.295	109.48	1.95205	0.903026	Up	GO:0044444//cytoplasmic part	GO:0016836//hydro-lyase activity;GO:0048037//cofactor binding	GO:0006013//mannose metabolic process;GO:0042350//GDP-L-fucose biosynthetic process	K01711//GDPmannose 4,6-dehydratase [EC:4.2.1.47]	gi|28373938|pdb|1N7G|A//Chain A, Crystal Structure Of The Gdp-mannose 4,6-dehydratase Ternary Complex With Nadph And Gdp-rhamnose.
AT3G51895	2398	3.985	156.355	5.2941	0.971502	Up	GO:0031224//intrinsic component of membrane;GO:0005887//integral component of plasma membrane;GO:0009507//chloroplast	GO:0015291//secondary active transmembrane transporter activity;GO:0015103//inorganic anion transmembrane transporter activity;GO:0008271//secondary active sulfate transmembrane transporter activity	GO:1902358//sulfate transmembrane transport;GO:0015698//inorganic anion transport	K17471//sulfate transporter 3	gi|3068717|gb|AAC14417.1|//unknown [Arabidopsis thaliana]
AT3G51920	756	58.625	298.09	2.34616	0.9224	Up	GO:0043231//intracellular membrane-bounded organelle;GO:0005634//nucleus;GO:0005829//cytosol;GO:0044444//cytoplasmic part;GO:0005886//plasma membrane	GO:0046872//metal ion binding;GO:0005509//calcium ion binding;GO:0016491//oxidoreductase activity	GO:0009593//detection of chemical stimulus;GO:0009414//response to water deprivation;GO:0006970//response to osmotic stress;GO:0019722//calcium-mediated signaling;GO:0009737//response to abscisic acid;GO:0019932//second-messenger-mediated signaling;GO:0009651//response to salt stress;GO:0009725//response to hormone;GO:0005513//detection of calcium ion	K13448//calcium-binding protein CML	gi|15231073|ref|NP_190760.1|//calmodulin-like protein 9 [Arabidopsis thaliana]
AT3G52150	1859	292.28	81.33	-1.84549	0.908336	Down	GO:0032991//macromolecular complex;GO:0009535//chloroplast thylakoid membrane;GO:0009532//plastid stroma;GO:0009526//plastid envelope;GO:0009941//chloroplast envelope;GO:0009534//chloroplast thylakoid;GO:0009570//chloroplast stroma	GO:0003723//RNA binding;GO:0003676//nucleic acid binding	NA	K13126//polyadenylate-binding protein	gi|30693595|ref|NP_566958.3|//RNA recognition motif-containing protein [Arabidopsis thaliana]
AT3G52380	1454	236.985	58.61	-2.01558	0.913728	Down	GO:0009532//plastid stroma	GO:0005488//binding	NA	K11294//nucleolin	gi|15231200|ref|NP_190806.1|//chloroplast RNA-binding protein 33 [Arabidopsis thaliana]
AT3G52400	1336	13.69	74.735	2.44866	0.909976	Up	GO:0016020//membrane	GO:0005515//protein binding	GO:0006605//protein targeting;GO:0010185//regulation of cellular defense response;GO:0007165//signal transduction;GO:0009626//plant-type hypersensitive response	K08486//syntaxin 1B/2/3	gi|15231205|ref|NP_190808.1|//syntaxin-122 [Arabidopsis thaliana]
AT3G53420	1278	583.985	137.65	-2.08493	0.918669	Down	GO:0031224//intrinsic component of membrane;GO:0009536//plastid	GO:0005372//water transmembrane transporter activity;GO:0019899//enzyme binding	GO:0055085//transmembrane transport;GO:0006950//response to stress;GO:0009725//response to hormone;GO:0042044//fluid transport	K09872//aquaporin PIP	gi|15231810|ref|NP_190910.1|//aquaporin PIP2-1 [Arabidopsis thaliana]
AT3G53460	1512	965.35	167.48	-2.52706	0.927895	Down	GO:0009532//plastid stroma;GO:0009526//plastid envelope;GO:0009534//chloroplast thylakoid;GO:0009570//chloroplast stroma	GO:0008187//poly-pyrimidine tract binding;GO:0000166//nucleotide binding;GO:0008266//poly(U) RNA binding	GO:0006952//defense response;GO:0009725//response to hormone;GO:0008380//RNA splicing;GO:0043489//RNA stabilization;GO:0009631//cold acclimation	K11294//nucleolin	gi|15231817|ref|NP_190914.1|//chloroplast RNA-binding protein 29 [Arabidopsis thaliana];gi|334185950|ref|NP_001190079.1|//chloroplast RNA-binding protein 29 [Arabidopsis thaliana]
AT3G54030	1911	6.195	53.48	3.10982	0.914343	Up	GO:0016020//membrane	GO:0032559//adenyl ribonucleotide binding;GO:0016301//kinase activity;GO:0004871//signal transducer activity	GO:0006464//cellular protein modification process	K14500//BR-signaling kinase [EC:2.7.11.1]	gi|15232406|ref|NP_190971.1|//Protein kinase protein with tetratricopeptide repeat domain [Arabidopsis thaliana]
AT3G54050	1379	574.01	163.155	-1.81483	0.909341	Down	GO:0009532//plastid stroma;GO:0005576//extracellular region;GO:0009526//plastid envelope	GO:0043169//cation binding;GO:0019203//carbohydrate phosphatase activity	GO:0015977//carbon fixation;GO:0006000//fructose metabolic process;GO:0005984//disaccharide metabolic process;GO:0006950//response to stress;GO:0009767//photosynthetic electron transport chain	K03841//fructose-1,6-bisphosphatase I [EC:3.1.3.11]	gi|15232408|ref|NP_190973.1|//fructose-1,6-bisphosphatase [Arabidopsis thaliana]
AT3G54400	1554	108.3	10.825	-3.32259	0.932426	Down	GO:0005618//cell wall;GO:0005576//extracellular region;GO:0009536//plastid	GO:0004175//endopeptidase activity	GO:0019538//protein metabolic process	K00924;K01381//saccharopepsin [EC:3.4.23.25]	gi|15232503|ref|NP_191008.1|//aspartyl protease family protein [Arabidopsis thaliana]
AT3G54500	2408	132.145	36.2	-1.86806	0.902329	Down	GO:0005634//nucleus	NA	NA	NA	gi|7258353|emb|CAB77570.1|//putative protein [Arabidopsis thaliana];gi|334185979|ref|NP_001190089.1|//uncharacterized protein [Arabidopsis thaliana];gi|334185977|ref|NP_001190088.1|//uncharacterized protein [Arabidopsis thaliana];gi|145362491|ref|NP_974432.2|//uncharacterized protein [Arabidopsis thaliana];gi|42565925|ref|NP_191014.2|//uncharacterized protein [Arabidopsis thaliana]
AT3G54600	1593	36.715	3.225	-3.509	0.911985	Down	NA	NA	NA	K18881//D-lactate dehydratase [EC:4.2.1.130]	gi|15232554|ref|NP_191023.1|//class I glutamine amidotransferase-like domain-containing protein [Arabidopsis thaliana]
AT3G54640	1342	40.5	743.25	4.19785	0.956618	Up	GO:0009532//plastid stroma;GO:0042579//microbody	GO:0046872//metal ion binding;GO:0016836//hydro-lyase activity	GO:0006568//tryptophan metabolic process;GO:0052482//defense response by cell wall thickening	K01695//tryptophan synthase alpha chain [EC:4.2.1.20]	gi|18410104|ref|NP_567004.1|//tryptophan synthase alpha chain [Arabidopsis thaliana]
AT3G57450	689	28.1	123.565	2.13663	0.910079	Up	NA	NA	NA	NA	gi|15230306|ref|NP_191304.1|//uncharacterized protein [Arabidopsis thaliana]
AT3G57520	2760	190.725	746.54	1.96873	0.915963	Up	NA	NA	GO:0009628//response to abiotic stimulus	K06617//raffinose synthase [EC:2.4.1.82]	gi|30694660|ref|NP_850715.1|//putative galactinol--sucrose galactosyltransferase 2 [Arabidopsis thaliana];gi|269969644|sp|Q94A08.2|RFS2_ARATH//RecName: Full=Probable galactinol--sucrose galactosyltransferase 2; AltName: Full=Protein SEED IMBIBITION 2; AltName: Full=Raffinose synthase 2 [Arabidopsis thaliana];gi|42572711|ref|NP_974451.1|//putative galactinol--sucrose galactosyltransferase 2 [Arabi…
AT3G57550	1805	25.42	137.45	2.43487	0.918361	Up	GO:0005737//cytoplasm	GO:0016776//phosphotransferase activity, phosphate group as acceptor;GO:0004385//guanylate kinase activity	GO:0046710//GDP metabolic process;GO:0046037//GMP metabolic process;GO:0016310//phosphorylation;GO:0006796//phosphate-containing compound metabolic process;GO:0009117//nucleotide metabolic process	K00942//guanylate kinase [EC:2.7.4.8]	gi|18410746|ref|NP_567051.1|//guanylate kinase [Arabidopsis thaliana];gi|79315417|ref|NP_001030877.1|//guanylate kinase [Arabidopsis thaliana]
AT3G58990	1246	44.96	1.245	-5.17442	0.950447	Down	GO:0009532//plastid stroma	GO:0016835//carbon-oxygen lyase activity	GO:0006551//leucine metabolic process;GO:0006970//response to osmotic stress	K01704//3-isopropylmalate/(R)-2-methylmalate dehydratase small subunit [EC:4.2.1.33 4.2.1.35]	gi|15231608|ref|NP_191458.1|//isopropylmalate isomerase 1 [Arabidopsis thaliana]
AT3G60530	1096	45.875	241.245	2.39472	0.922011	Up	NA	GO:0003677//DNA binding;GO:0001071//nucleic acid binding transcription factor activity	GO:0009314//response to radiation;GO:0006351//transcription, DNA-templated	K19027//zinc finger FYVE domain-containing protein 26;K17894	gi|15232355|ref|NP_191612.1|//GATA transcription factor 4 [Arabidopsis thaliana]
AT3G61930	672	1.905	29.265	3.94131	0.911063	Up	NA	NA	NA	NA	gi|15228645|ref|NP_191752.1|//uncharacterized protein [Arabidopsis thaliana]
AT3G62360	4112	21.055	103.955	2.30372	0.911145	Up	GO:0043231//intracellular membrane-bounded organelle;GO:0005783//endoplasmic reticulum;GO:0031090//organelle membrane;GO:0005774//vacuolar membrane;GO:0009505//plant-type cell wall;GO:0005618//cell wall;GO:0005794//Golgi apparatus;GO:0016021//integral component of membrane;GO:0005576//extracellular region	GO:0008238//exopeptidase activity;GO:0005488//binding	NA	NA	gi|15228737|ref|NP_191795.1|//carbohydrate-binding-like fold-containing protein [Arabidopsis thaliana]
AT3G62410	623	1214.51	379.395	-1.6786	0.905527	Down	GO:0009532//plastid stroma	GO:0005488//binding	GO:0018149//peptide cross-linking;GO:0009890//negative regulation of biosynthetic process;GO:0015977//carbon fixation;GO:0009314//response to radiation;GO:0034285//response to disaccharide	NA	gi|15228752|ref|NP_191800.1|//calvin cycle protein CP12-2 [Arabidopsis thaliana]
AT3G62550	798	78.385	18.63	-2.07295	0.901878	Down	GO:0043231//intracellular membrane-bounded organelle	NA	GO:0050896//response to stimulus	NA	gi|15228790|ref|NP_191814.1|//drought responsive ATP-binding motif containing protein [Arabidopsis thaliana]
AT3G62590	2188	1.805	40.05	4.47173	0.933	Up	NA	NA	GO:0044238//primary metabolic process	NA	gi|18412427|ref|NP_567131.1|//alpha/beta-Hydrolases superfamily protein [Arabidopsis thaliana]
AT3G62820	753	43.155	4.06	-3.40998	0.914897	Down	GO:0044464//cell part	GO:0004857//enzyme inhibitor activity	NA	K01051//pectinesterase [EC:3.1.1.11]	gi|15229333|ref|NP_191841.1|//plant invertase/pectin methylesterase inhibitor superfamily protein [Arabidopsis thaliana]
AT3G63310	905	58.46	198.945	1.76685	0.90237	Up	GO:0031224//intrinsic component of membrane	NA	GO:0000902//cell morphogenesis;GO:0043401//steroid hormone mediated signaling pathway	K06890//uncharacterized protein	gi|15229411|ref|NP_191890.1|//BRZ-INSENSITIVE-LONG HYPOCOTYLS 4 [Arabidopsis thaliana]
AT3G63380	3750	1.86	132.08	6.14997	0.980236	Up	GO:0031224//intrinsic component of membrane	GO:0046873//metal ion transmembrane transporter activity;GO:0005515//protein binding;GO:0032559//adenyl ribonucleotide binding;GO:0019829//cation-transporting ATPase activity	GO:0009206//purine ribonucleoside triphosphate biosynthetic process;GO:0006816//calcium ion transport	K01537//Ca2+-transporting ATPase [EC:3.6.3.8]	gi|12229659|sp|Q9LY77.1|ACA12_ARATH//RecName: Full=Calcium-transporting ATPase 12, plasma membrane-type; AltName: Full=Ca(2+)-ATPase isoform 12 [Arabidopsis thaliana]
AT4G01700	966	7.82	176.135	4.49337	0.956782	Up	GO:0030312//external encapsulating structure	GO:0004553//hydrolase activity, hydrolyzing O-glycosyl compounds	GO:0006026//aminoglycan catabolic process	K01183//chitinase [EC:3.2.1.14]	gi|15234281|ref|NP_192079.1|//Chitinase family protein [Arabidopsis thaliana]
AT4G01870	2071	35.46	378.295	3.41525	0.941262	Up	GO:0044464//cell part	NA	GO:0019538//protein metabolic process	NA	gi|20259480|gb|AAM13860.1|//unknown protein [Arabidopsis thaliana]
AT4G02130	1583	42.43	5.015	-3.08076	0.907803	Down	NA	GO:0008194//UDP-glycosyltransferase activity	GO:0005975//carbohydrate metabolic process	K13648//alpha-1,4-galacturonosyltransferase [EC:2.4.1.43]	gi|75317781|sp|O04253.1|GATL6_ARATH//RecName: Full=Probable galacturonosyltransferase-like 6; AltName: Full=Like glycosyl transferase 10 [Arabidopsis thaliana]
AT4G02520	989	323.725	1917.25	2.5662	0.92892	Up	GO:0016020//membrane;GO:0048046//apoplast;GO:0009506//plasmodesma;GO:0009532//plastid stroma;GO:0005829//cytosol;GO:0005576//extracellular region;GO:0005886//plasma membrane;GO:0005773//vacuole;GO:0009570//chloroplast stroma	GO:0016765//transferase activity, transferring alkyl or aryl (other than methyl) groups;GO:0004364//glutathione transferase activity;GO:2001227//quercitrin binding;GO:2001147//camalexin binding;GO:0043295//glutathione binding;GO:0042277//peptide binding	GO:0050832//defense response to fungus;GO:0009404//toxin metabolic process;GO:0006970//response to osmotic stress;GO:0009409//response to cold;GO:0010043//response to zinc ion;GO:0042742//defense response to bacterium;GO:0006749//glutathione metabolic process;GO:0046686//response to cadmium ion;GO:0009407//toxin catabolic process;GO:0006952//defense response;GO:0009651//response to salt stress;GO…	K00799//glutathione S-transferase [EC:2.5.1.18]	gi|15235401|ref|NP_192161.1|//glutathione S-transferase F2 [Arabidopsis thaliana];gi|297809899|ref|XP_002872833.1|//hypothetical protein ARALYDRAFT_490313 [Arabidopsis lyrata subsp. lyrata]
AT4G03210	1073	93.46	2.9	-5.01022	0.96078	Down	GO:0030312//external encapsulating structure;GO:0005576//extracellular region	GO:0016758//transferase activity, transferring hexosyl groups;GO:0016798//hydrolase activity, acting on glycosyl bonds	GO:0044042//glucan metabolic process	K08235//xyloglucan:xyloglucosyl transferase [EC:2.4.1.207]	gi|79324993|ref|NP_001031581.1|//xyloglucan endotransglucosylase/hydrolase 9 [Arabidopsis thaliana];gi|15236265|ref|NP_192230.1|//xyloglucan endotransglucosylase/hydrolase 9 [Arabidopsis thaliana]
AT4G04480	1197	0.36	19.705	5.77442	0.926993	Up	NA	GO:0003824//catalytic activity	NA	NA	gi|15233522|ref|NP_192357.1|//uncharacterized protein [Arabidopsis thaliana]
AT4G04610	1759	38.365	220.825	2.52504	0.923138	Up	GO:0009532//plastid stroma;GO:0031976//plastid thylakoid	GO:0016667//oxidoreductase activity, acting on a sulfur group of donors	GO:0006790//sulfur compound metabolic process;GO:0019725//cellular homeostasis	K05907//adenylyl-sulfate reductase (glutathione) [EC:1.8.4.9]	gi|15233591|ref|NP_192370.1|//5'-adenylylsulfate reductase 1 [Arabidopsis thaliana]
AT4G04840	848	80.235	3.635	-4.4642	0.948233	Down	GO:0044444//cytoplasmic part	GO:0016671//oxidoreductase activity, acting on a sulfur group of donors, disulfide as acceptor	GO:0008152//metabolic process	K07305//peptide-methionine (R)-S-oxide reductase [EC:1.8.4.12]	gi|30679888|ref|NP_192393.2|//methionine sulfoxide reductase B6 [Arabidopsis thaliana]
AT4G08555	391	0.01	13.675	10.4173	0.919428	Up	NA	NA	NA	NA	gi|30680796|ref|NP_849345.1|//uncharacterized protein [Arabidopsis thaliana]
AT4G08770	1235	13.295	264.41	4.31382	0.955306	Up	GO:0043231//intracellular membrane-bounded organelle;GO:0005618//cell wall;GO:0031090//organelle membrane;GO:0005576//extracellular region	GO:0016209//antioxidant activity;GO:0005506//iron ion binding;GO:0003824//catalytic activity	GO:0000902//cell morphogenesis;GO:0009314//response to radiation;GO:0042743//hydrogen peroxide metabolic process;GO:0006952//defense response	K00430//peroxidase [EC:1.11.1.7]	gi|15236606|ref|NP_192617.1|//peroxidase 37 [Arabidopsis thaliana]
AT4G08950	1228	64.305	13.83	-2.21713	0.900771	Down	GO:0005618//cell wall	NA	GO:0009725//response to hormone	K14299//nucleoporin SEH1	gi|15236667|ref|NP_192634.1|//protein EXORDIUM [Arabidopsis thaliana]
AT4G09010	1279	216.475	46.31	-2.2248	0.917152	Down	GO:0009534//chloroplast thylakoid;GO:0044436//thylakoid part	GO:0016209//antioxidant activity;GO:0005506//iron ion binding	GO:0008152//metabolic process;GO:0006950//response to stress	K00434//L-ascorbate peroxidase [EC:1.11.1.11]	gi|15236678|ref|NP_192640.1|//ascorbate peroxidase 4 [Arabidopsis thaliana]
AT4G10040	652	31.95	150.34	2.23434	0.91463	Up	GO:0043231//intracellular membrane-bounded organelle;GO:0044425//membrane part	GO:0005506//iron ion binding	GO:0006091//generation of precursor metabolites and energy;GO:0051234//establishment of localization	K08738//cytochrome c	gi|15234910|ref|NP_192742.1|//cytochrome c-2 [Arabidopsis thaliana]
AT4G10340	1753	3794.82	1146.97	-1.7262	0.907906	Down	GO:0010287//plastoglobule;GO:0009517//PSII associated light-harvesting complex II;GO:0009523//photosystem II;GO:0009503//thylakoid light-harvesting complex;GO:0009533//chloroplast stromal thylakoid;GO:0016021//integral component of membrane;GO:0009941//chloroplast envelope;GO:0009783//photosystem II antenna complex;GO:0009570//chloroplast stroma;GO:0009522//photosystem I	GO:0031409//pigment binding;GO:0046872//metal ion binding;GO:0046906//tetrapyrrole binding;GO:0016168//chlorophyll binding	GO:0009768//photosynthesis, light harvesting in photosystem I;GO:0010196//nonphotochemical quenching;GO:0009637//response to blue light;GO:0006091//generation of precursor metabolites and energy;GO:0018298//protein-chromophore linkage;GO:0010218//response to far red light;GO:0010207//photosystem II assembly;GO:0010114//response to red light;GO:0009639//response to red or far red light	K08916//light-harvesting complex II chlorophyll a/b binding protein 5	gi|15235029|ref|NP_192772.1|//chlorophyll a-b binding protein CP26 [Arabidopsis thaliana];gi|21593520|gb|AAM65487.1|//chlorophyll a/b-binding protein-like [Arabidopsis thaliana]
AT4G11280	1753	3.635	106.345	4.87065	0.959324	Up	NA	GO:0005515//protein binding;GO:0016846//carbon-sulfur lyase activity;GO:0048037//cofactor binding;GO:0016740//transferase activity	GO:0009605//response to external stimulus;GO:0008652//cellular amino acid biosynthetic process;GO:0006950//response to stress;GO:0009692//ethylene metabolic process;GO:0009725//response to hormone;GO:0010039//response to iron ion	K01762//1-aminocyclopropane-1-carboxylate synthase [EC:4.4.1.14]	gi|15237126|ref|NP_192867.1|//1-aminocyclopropane-1-carboxylate synthase 6 [Arabidopsis thaliana]
AT4G11320	1430	65.135	11.39	-2.51567	0.907721	Down	GO:0043231//intracellular membrane-bounded organelle;GO:0030312//external encapsulating structure	GO:0004175//endopeptidase activity;GO:0005488//binding	GO:0006970//response to osmotic stress;GO:0019538//protein metabolic process	K16290//xylem cysteine proteinase [EC:3.4.22.-];K01365//cathepsin L [EC:3.4.22.15]	gi|30315953|sp|Q9SUS9.1|CPR4_ARATH//RecName: Full=Probable cysteine proteinase At4g11320; Flags: Precursor [Arabidopsis thaliana]
AT4G11521	1151	2.175	26.105	3.58524	0.900873	Up	NA	GO:0032559//adenyl ribonucleotide binding;GO:0004672//protein kinase activity	GO:0006464//cellular protein modification process	K04733//interleukin-1 receptor-associated kinase 4 [EC:2.7.11.1];K04730//interleukin-1 receptor-associated kinase 1 [EC:2.7.11.1]	gi|7267852|emb|CAB78195.1|//putative protein [Arabidopsis thaliana]
AT4G11600	996	88.96	447.365	2.33022	0.923733	Up	GO:0016020//membrane;GO:0009536//plastid	GO:0004601//peroxidase activity	GO:0008152//metabolic process;GO:0006970//response to osmotic stress;GO:0010038//response to metal ion	K00432//glutathione peroxidase [EC:1.11.1.9]	gi|30681827|ref|NP_192897.2|//glutathione peroxidase 6 [Arabidopsis thaliana]
AT4G11850	3069	11.94	88.55	2.89069	0.920412	Up	GO:0016020//membrane;GO:0005840//ribosome;GO:0009536//plastid	GO:0004620//phospholipase activity;GO:0046872//metal ion binding;GO:0035091//phosphatidylinositol binding	GO:0006650//glycerophospholipid metabolic process;GO:0003006//developmental process involved in reproduction;GO:0042742//defense response to bacterium	K01115//phospholipase D1/2 [EC:3.1.4.4]	gi|15234335|ref|NP_192922.1|//phospholipase D gamma 1 [Arabidopsis thaliana]
AT4G12480	833	175.735	1845.57	3.39259	0.943661	Up	GO:0044464//cell part	GO:0005488//binding	GO:0009814//defense response, incompatible interaction;GO:0010876//lipid localization	K02883//large subunit ribosomal protein L18e;K05747//Wiskott-Aldrich syndrome protein;K11855//ubiquitin carboxyl-terminal hydrolase 36/42 [EC:3.4.19.12]	gi|75101947|sp|Q39176.1|ERLI1_ARATH//RecName: Full=Lipid transfer protein EARLI 1; AltName: Full=Protein EARLY ARABIDOPSIS ALUMINUM INDUCED 1; Short=pEARLI1; Flags: Precursor [Arabidopsis thaliana]
AT4G12520	672	34.985	3.065	-3.51278	0.910325	Down	GO:0005783//endoplasmic reticulum;GO:0009506//plasmodesma;GO:0005576//extracellular region	GO:0008289//lipid binding	GO:0006869//lipid transport	K02883//large subunit ribosomal protein L18e;K11855//ubiquitin carboxyl-terminal hydrolase 36/42 [EC:3.4.19.12]	gi|18413820|ref|NP_567391.1|//bifunctional inhibitor/lipid-transfer protein/seed storage 2S albumin superfamily protein [Arabidopsis thaliana]
AT4G12830	1490	53	5.73	-3.20939	0.917398	Down	GO:0009536//plastid	GO:0016787//hydrolase activity	NA	K13535//cardiolipin-specific phospholipase [EC:3.1.1.-]	gi|18413878|ref|NP_567394.1|//hydrolase, alpha/beta fold family protein [Arabidopsis thaliana]
AT4G12970	461	23.885	1.17	-4.35152	0.911575	Down	GO:0044464//cell part	NA	GO:0010374//stomatal complex development;GO:0003002//regionalization;GO:0007154//cell communication	NA	gi|15235542|ref|NP_193033.1|//epidermal patterning factor-like protein 9 [Arabidopsis thaliana]
AT4G13180	1002	15.075	116.055	2.94458	0.924328	Up	NA	GO:0004312//fatty acid synthase activity	GO:0008152//metabolic process;GO:0010035//response to inorganic substance	K00059//3-oxoacyl-[acyl-carrier protein] reductase [EC:1.1.1.100]	gi|15235621|ref|NP_193054.1|//Rossmann-fold NAD(P)-binding domain-containing protein [Arabidopsis thaliana]
AT4G13395	427	10.42	62.335	2.58069	0.909095	Up	GO:0043231//intracellular membrane-bounded organelle	NA	GO:0048513//animal organ development	NA	gi|145333037|ref|NP_001078384.1|//protein rotundifolia like 12 [Arabidopsis thaliana]
AT4G13770	1735	114.86	3.29	-5.12565	0.966172	Down	NA	GO:0005506//iron ion binding;GO:0004497//monooxygenase activity	GO:0019758//glycosinolate biosynthetic process	K12156//cytochrome P450, family 83, subfamily A, polypeptide 1 [EC:1.14.-.-]	gi|15236349|ref|NP_193113.1|//cytochrome P450 83A1 [Arabidopsis thaliana]
AT4G13840	1642	44.09	5.685	-2.95522	0.90565	Down	GO:0009534//chloroplast thylakoid	GO:0016746//transferase activity, transferring acyl groups	NA	K13065//shikimate O-hydroxycinnamoyltransferase [EC:2.3.1.133]	gi|15236357|ref|NP_193120.1|//HXXXD-type acyl-transferase-like protein [Arabidopsis thaliana]
AT4G14365	1407	2.435	35.82	3.87877	0.917008	Up	NA	GO:0046914//transition metal ion binding	NA	K01931//protein neuralized [EC:2.3.2.27];K06867//uncharacterized protein;K15688//E3 ubiquitin-protein ligase MUL1 [EC:2.3.2.27]	gi|11762236|gb|AAG40396.1|AF325044_1//AT4g14360 [Arabidopsis thaliana]
AT4G14680	1633	19.185	82.47	2.10389	0.903764	Up	GO:0016020//membrane;GO:0009536//plastid	GO:0004779//sulfate adenylyltransferase activity	GO:0006790//sulfur compound metabolic process;GO:0010038//response to metal ion	K13811//3'-phosphoadenosine 5'-phosphosulfate synthase [EC:2.7.7.4 2.7.1.25]	gi|15233537|ref|NP_193204.1|//ATP sulfurylase [Arabidopsis thaliana]
AT4G14890	625	199.11	54.2	-1.8772	0.906716	Down	NA	GO:0043169//cation binding;GO:0051536//iron-sulfur cluster binding	GO:0006091//generation of precursor metabolites and energy	K02639//ferredoxin	gi|15233615|ref|NP_193225.1|//ferredoxin C1 [Arabidopsis thaliana]
AT4G15530	2893	50.3	214.37	2.09147	0.914856	Up	GO:0005634//nucleus;GO:0009532//plastid stroma;GO:0005829//cytosol;GO:0009570//chloroplast stroma	GO:0046872//metal ion binding;GO:0005524//ATP binding;GO:0032559//adenyl ribonucleotide binding;GO:0016301//kinase activity;GO:0016781//phosphotransferase activity, paired acceptors;GO:0050242//pyruvate, phosphate dikinase activity	GO:0016310//phosphorylation;GO:0006090//pyruvate metabolic process;GO:0006796//phosphate-containing compound metabolic process	K01006//pyruvate, orthophosphate dikinase [EC:2.7.9.1]	gi|145333164|ref|NP_001078396.1|//pyruvate, phosphate dikinase 1 [Arabidopsis thaliana];gi|79475768|ref|NP_193288.2|//pyruvate, phosphate dikinase 1 [Arabidopsis thaliana]
AT4G15680	644	35.49	1.67	-4.40949	0.928141	Down	GO:0044464//cell part	GO:0015036//disulfide oxidoreductase activity;GO:0030611//arsenate reductase activity	GO:0019725//cellular homeostasis	K03676//glutaredoxin 3	gi|15234675|ref|NP_193303.1|//monothiol glutaredoxin-S4 [Arabidopsis thaliana]
AT4G15690	598	34.395	2.31	-3.89623	0.915553	Down	GO:0044464//cell part	GO:0015036//disulfide oxidoreductase activity	GO:0019725//cellular homeostasis	K03676//glutaredoxin 3	gi|15234677|ref|NP_193304.1|//monothiol glutaredoxin-S5 [Arabidopsis thaliana]
AT4G15700	500	49.045	5.245	-3.22509	0.915696	Down	GO:0044464//cell part	GO:0015036//disulfide oxidoreductase activity;GO:0030611//arsenate reductase activity	GO:0019725//cellular homeostasis	K03676//glutaredoxin 3	gi|15234680|ref|NP_193305.1|//monothiol glutaredoxin-S3 [Arabidopsis thaliana]
AT4G15975	978	0.825	23.455	4.82936	0.919797	Up	GO:0044464//cell part	GO:0046914//transition metal ion binding	GO:0009743//response to carbohydrate;GO:0006950//response to stress	K19038//E3 ubiquitin-protein ligase ATL41 [EC:2.3.2.27];K19041//E3 ubiquitin-protein ligase RNF38/44 [EC:2.3.2.27]	gi|186511856|ref|NP_567480.2|//RING-H2 finger protein ATL17 [Arabidopsis thaliana]
AT4G16260	1316	46.4	260.22	2.48754	0.923712	Up	GO:0030312//external encapsulating structure;GO:0031090//organelle membrane	GO:0043167//ion binding;GO:0016798//hydrolase activity, acting on glycosyl bonds	GO:0050832//defense response to fungus;GO:0006970//response to osmotic stress;GO:0044238//primary metabolic process	K10761//tRNA(His) guanylyltransferase [EC:2.7.7.79];K15429//tRNA (guanine37-N1)-methyltransferase [EC:2.1.1.228];K19619//tyrosyl-DNA phosphodiesterase 2 [EC:3.1.4.-]	gi|17381238|gb|AAL36038.1|//AT4g16260/dl4170c [Arabidopsis thaliana]
AT4G16370	2446	158.615	41.905	-1.92033	0.905896	Down	GO:0044464//cell part	GO:0015197//peptide transporter activity	GO:0006810//transport;GO:0030003//cellular cation homeostasis	K04773//protease IV [EC:3.4.21.-]	gi|240255930|ref|NP_567493.5|//oligopeptide transporter [Arabidopsis thaliana]
AT4G16980	835	654.985	155.26	-2.07678	0.918915	Down	NA	NA	NA	NA	gi|4469001|emb|CAB10478.2|//hypothetical protein [Arabidopsis thaliana]
AT4G17090	2035	260.785	56.115	-2.2164	0.918218	Down	GO:0009532//plastid stroma	GO:0016160//amylase activity;GO:0043167//ion binding	GO:0000023//maltose metabolic process;GO:0005982//starch metabolic process;GO:0006950//response to stress	K01177//beta-amylase [EC:3.2.1.2]	gi|18414813|ref|NP_567523.1|//beta-amylase [Arabidopsis thaliana]
AT4G17560	1173	216.37	60.9	-1.82899	0.90565	Down	GO:0030529//intracellular ribonucleoprotein complex;GO:0009532//plastid stroma;GO:0009526//plastid envelope	GO:0005198//structural molecule activity	GO:0022613//ribonucleoprotein complex biogenesis;GO:0010467//gene expression	K02884//large subunit ribosomal protein L19	gi|18414915|ref|NP_567531.1|//50S ribosomal protein L19-1 [Arabidopsis thaliana]
AT4G17600	1001	286.305	70.945	-2.01278	0.914753	Down	GO:0009534//chloroplast thylakoid	NA	GO:0006351//transcription, DNA-templated	NA	gi|18414927|ref|NP_567532.1|//light-harvesting-like protein Lil3:1 [Arabidopsis thaliana]
AT4G17615	1244	7.655	73.485	3.26298	0.924779	Up	GO:0016020//membrane;GO:0044424//intracellular part;GO:0043234//protein complex	GO:0046872//metal ion binding;GO:0019899//enzyme binding	GO:0019932//second-messenger-mediated signaling;GO:0006970//response to osmotic stress;GO:0071805//potassium ion transmembrane transport;GO:0009755//hormone-mediated signaling pathway	K06268//serine/threonine-protein phosphatase 2B regulatory subunit	gi|18414931|ref|NP_567533.1|//calcineurin B-like protein 1 [Arabidopsis thaliana];gi|42572939|ref|NP_974566.1|//calcineurin B-like protein 1 [Arabidopsis thaliana]
AT4G18250	2564	1.01	52.62	5.70318	0.9616	Up	GO:0016021//integral component of membrane	GO:0004674//protein serine/threonine kinase activity;GO:0005524//ATP binding;GO:0032559//adenyl ribonucleotide binding;GO:0004675//transmembrane receptor protein serine/threonine kinase activity	GO:0006464//cellular protein modification process;GO:0006468//protein phosphorylation	K04733//interleukin-1 receptor-associated kinase 4 [EC:2.7.11.1];K14297//nuclear pore complex protein Nup98-Nup96;K12173//BRCA1-A complex subunit BRE;K04730//interleukin-1 receptor-associated kinase 1 [EC:2.7.11.1]	gi|30684346|ref|NP_193559.2|//putative receptor serine/threonine kinase [Arabidopsis thaliana];gi|4375833|emb|CAA16797.1|//receptor serine/threonine kinase-like protein [Arabidopsis thaliana]
AT4G18430	897	1.235	28.15	4.51055	0.920412	Up	GO:0016020//membrane	GO:0032561//guanyl ribonucleotide binding	GO:0006810//transport;GO:0035556//intracellular signal transduction	K07904//Ras-related protein Rab-11A	gi|15233873|ref|NP_193578.1|//RAB GTPase homolog A1E [Arabidopsis thaliana]
AT4G19100	683	57.745	10.075	-2.51892	0.904871	Down	NA	NA	NA	NA	gi|42572949|ref|NP_974571.1|//uncharacterized protein [Arabidopsis thaliana]
AT4G19170	2072	42.98	4.075	-3.39879	0.914733	Down	GO:0009570//chloroplast stroma	GO:0016701//oxidoreductase activity, acting on single donors with incorporation of molecular oxygen;GO:0005488//binding	NA	K09840//9-cis-epoxycarotenoid dioxygenase [EC:1.13.11.51]	gi|15234169|ref|NP_193652.1|//nine-cis-epoxycarotenoid dioxygenase 4 [Arabidopsis thaliana]
AT4G19370	1070	1.52	28.36	4.22171	0.915143	Up	GO:0044464//cell part	NA	NA	NA	gi|15234995|ref|NP_193672.1|//uncharacterized protein [Arabidopsis thaliana]
AT4G20830	1871	33.93	334.93	3.30323	0.938412	Up	GO:0016020//membrane;GO:0043231//intracellular membrane-bounded organelle;GO:0048046//apoplast;GO:0009506//plasmodesma;GO:0005773//vacuole;GO:0009505//plant-type cell wall;GO:0005618//cell wall;GO:0005829//cytosol;GO:0005576//extracellular region;GO:0005739//mitochondrion;GO:0005886//plasma membrane;GO:0009507//chloroplast	GO:0016614//oxidoreductase activity, acting on CH-OH group of donors;GO:0009055//electron carrier activity;GO:0050660//flavin adenine dinucleotide binding;GO:0003824//catalytic activity;GO:0050662//coenzyme binding	GO:0006979//response to oxidative stress;GO:0008152//metabolic process;GO:0006950//response to stress;GO:0055114//oxidation-reduction process	K00279//cytokinin dehydrogenase [EC:1.5.99.12]	gi|30685222|ref|NP_193815.2|//FAD-binding Berberine family protein [Arabidopsis thaliana];gi|42572967|ref|NP_974580.1|//FAD-binding Berberine family protein [Arabidopsis thaliana]
AT4G21580	1325	35.765	138.36	1.95181	0.906183	Up	GO:0005829//cytosol;GO:0005739//mitochondrion	GO:0046914//transition metal ion binding;GO:0008270//zinc ion binding;GO:0003824//catalytic activity;GO:0016655//oxidoreductase activity, acting on NAD(P)H, quinone or similar compound as acceptor;GO:0016491//oxidoreductase activity	GO:0008152//metabolic process;GO:0055114//oxidation-reduction process	K00344//NADPH2:quinone reductase [EC:1.6.5.5];K10133//tumor protein p53-inducible protein 3 [EC:1.-.-.-]	gi|145333616|ref|NP_001078419.1|//oxidoreductase, zinc-binding dehydrogenase family protein [Arabidopsis thaliana];gi|15234529|ref|NP_193889.1|//oxidoreductase, zinc-binding dehydrogenase family protein [Arabidopsis thaliana];gi|79325213|ref|NP_001031691.1|//oxidoreductase, zinc-binding dehydrogenase family protein [Arabidopsis thaliana]
AT4G21620	686	82.1	19.72	-2.05772	0.902411	Down	NA	NA	NA	NA	gi|334186781|ref|NP_001190788.1|//glycine-rich protein [Arabidopsis thaliana];gi|15234544|ref|NP_193893.1|//glycine-rich protein [Arabidopsis thaliana]
AT4G21870	639	94.65	14.165	-2.74027	0.918587	Down	NA	NA	GO:0006950//response to stress	K13993//HSP20 family protein	gi|15234627|ref|NP_193918.1|//heat shock protein class V 15.4 [Arabidopsis thaliana]
AT4G21990	1785	44.015	182.755	2.05384	0.912436	Up	GO:0009532//plastid stroma;GO:0031976//plastid thylakoid;GO:0009536//plastid	GO:0016667//oxidoreductase activity, acting on a sulfur group of donors	GO:0006790//sulfur compound metabolic process;GO:0019725//cellular homeostasis	K05907//adenylyl-sulfate reductase (glutathione) [EC:1.8.4.9]	gi|334186800|ref|NP_001190795.1|//5'-adenylylsulfate reductase 3 [Arabidopsis thaliana];gi|15234684|ref|NP_193930.1|//5'-adenylylsulfate reductase 3 [Arabidopsis thaliana]
AT4G22690	2335	114.055	529.435	2.21472	0.920822	Up	GO:0043231//intracellular membrane-bounded organelle;GO:0030312//external encapsulating structure;GO:0031090//organelle membrane;GO:0005774//vacuolar membrane;GO:0005618//cell wall;GO:0005794//Golgi apparatus;GO:0016021//integral component of membrane;GO:0005739//mitochondrion;GO:0005886//plasma membrane;GO:0009507//chloroplast	GO:0016709//oxidoreductase activity, acting on paired donors, with incorporation or reduction of molecular oxygen, NAD(P)H as one donor, and incorporation of one atom of oxygen;GO:0020037//heme binding;GO:0005506//iron ion binding;GO:0019825//oxygen binding;GO:0016491//oxidoreductase activity	GO:0008152//metabolic process;GO:0044550//secondary metabolite biosynthetic process;GO:0055114//oxidation-reduction process	K00517;K14985//26-hydroxylase [EC:1.14.-.-];K00512//steroid 17alpha-monooxygenase / 17alpha-hydroxyprogesterone aldolase [EC:1.14.14.19 4.1.2.30];K05280//flavonoid 3'-monooxygenase [EC:1.14.13.21]	gi|30685891|ref|NP_567665.2|//cytochrome P450, family 706, subfamily A, polypeptide 1 [Arabidopsis thaliana]
AT4G22710	1787	0.89	45.49	5.6756	0.957705	Up	GO:0043231//intracellular membrane-bounded organelle;GO:0030312//external encapsulating structure;GO:0031090//organelle membrane	GO:0005506//iron ion binding;GO:0016491//oxidoreductase activity	GO:0008152//metabolic process	K13083//flavonoid 3',5'-hydroxylase [EC:1.14.13.88];K00517;K14985//26-hydroxylase [EC:1.14.-.-];K05280//flavonoid 3'-monooxygenase [EC:1.14.13.21]	gi|15235775|ref|NP_194002.1|//cytochrome P450, family 706, subfamily A, polypeptide 2 [Arabidopsis thaliana]
AT4G23010	1555	22.98	152.13	2.72685	0.924164	Up	GO:0016020//membrane;GO:0031224//intrinsic component of membrane;GO:0030176//integral component of endoplasmic reticulum membrane;GO:0005886//plasma membrane	GO:0046964//3'-phosphoadenosine 5'-phosphosulfate transmembrane transporter activity	GO:0006810//transport;GO:0055085//transmembrane transport	K15277//solute carrier family 35 (adenosine 3'-phospho 5'-phosphosulfate transporter), member B3	gi|42567047|ref|NP_194032.2|//UDP-galactose transporter 2 [Arabidopsis thaliana];gi|334186830|ref|NP_001190806.1|//UDP-galactose transporter 2 [Arabidopsis thaliana];gi|145333815|ref|NP_001078433.1|//UDP-galactose transporter 2 [Arabidopsis thaliana]
AT4G23030	1509	0.6	43.305	6.17343	0.961641	Up	GO:0044464//cell part	GO:0015291//secondary active transmembrane transporter activity	GO:0015893//drug transport	K03327//multidrug resistance protein, MATE family	gi|15235905|ref|NP_194034.1|//MATE efflux family protein [Arabidopsis thaliana]
AT4G23190	2304	4.87	65.97	3.75982	0.931175	Up	GO:0009506//plasmodesma;GO:0044464//cell part;GO:0005576//extracellular region;GO:0016021//integral component of membrane;GO:0005886//plasma membrane	GO:0005524//ATP binding;GO:0004674//protein serine/threonine kinase activity;GO:0032559//adenyl ribonucleotide binding;GO:0004672//protein kinase activity	GO:0006979//response to oxidative stress;GO:0006464//cellular protein modification process;GO:0006468//protein phosphorylation;GO:0042742//defense response to bacterium;GO:0009816//defense response to bacterium, incompatible interaction	K04733//interleukin-1 receptor-associated kinase 4 [EC:2.7.11.1];K04730//interleukin-1 receptor-associated kinase 1 [EC:2.7.11.1]	gi|30686091|ref|NP_194050.2|//cysteine-rich receptor-like protein kinase 11 [Arabidopsis thaliana]
AT4G23215	495	0.56	24.79	5.46819	0.93425	Up	NA	GO:0016772//transferase activity, transferring phosphorus-containing groups	NA	K16911//ATP-dependent RNA helicase DDX21 [EC:3.6.4.13];K04730//interleukin-1 receptor-associated kinase 1 [EC:2.7.11.1]	gi|3021274|emb|CAA18469.1|//serine/threonine kinase-like protein [Arabidopsis thaliana]
AT4G23400	1129	287.485	57.62	-2.31885	0.921888	Down	GO:0031224//intrinsic component of membrane;GO:0009536//plastid	GO:0005372//water transmembrane transporter activity	GO:0006950//response to stress;GO:0042044//fluid transport	K09872//aquaporin PIP	gi|32363338|sp|Q8LAA6.2|PIP15_ARATH//RecName: Full=Probable aquaporin PIP1-5; Short=AtPIP1;5; AltName: Full=Plasma membrane intrinsic protein 1d; Short=PIP1d [Arabidopsis thaliana]
AT4G23670	890	560.485	162.16	-1.78926	0.908336	Down	NA	GO:0046914//transition metal ion binding	GO:0006970//response to osmotic stress;GO:0006952//defense response;GO:0010038//response to metal ion	NA	gi|15236566|ref|NP_194098.1|//polyketide cyclase/dehydrase and lipid transport superfamily protein [Arabidopsis thaliana]
AT4G23710	697	50.565	176.545	1.80382	0.902596	Up	GO:0005774//vacuolar membrane;GO:0043234//protein complex	GO:0015078//hydrogen ion transmembrane transporter activity	GO:0015988//energy coupled proton transmembrane transport, against electrochemical gradient	K02152//V-type H+-transporting ATPase subunit G	gi|3717948|emb|CAA06759.1|//vag2 [Arabidopsis thaliana]
AT4G24110	882	2.945	34.63	3.55568	0.91012	Up	NA	NA	GO:0009628//response to abiotic stimulus	NA	gi|15233699|ref|NP_194142.1|//uncharacterized protein [Arabidopsis thaliana]
AT4G24400	1664	17.33	101.845	2.55503	0.916168	Up	GO:0016020//membrane	GO:0004674//protein serine/threonine kinase activity;GO:0032559//adenyl ribonucleotide binding	GO:0048513//animal organ development;GO:0006464//cellular protein modification process;GO:0009746//response to hexose;GO:0010035//response to inorganic substance;GO:0023052//signaling	K07198//5'-AMP-activated protein kinase, catalytic alpha subunit [EC:2.7.11.11]	gi|15233820|ref|NP_194171.1|//CBL-interacting serine/threonine-protein kinase 8 [Arabidopsis thaliana]
AT4G24750	1246	70.84	14.68	-2.27071	0.904236	Down	GO:0009536//plastid	NA	NA	NA	gi|79485806|ref|NP_194206.2|//rhodanese homology domain-containing protein [Arabidopsis thaliana]
AT4G24920	510	100.14	503.17	2.32903	0.924082	Up	GO:0044464//cell part	GO:0008320//protein transmembrane transporter activity	GO:0006886//intracellular protein transport	K07342//protein transport protein SEC61 subunit gamma and related proteins	gi|15234793|ref|NP_194222.1|//transport protein sec61 subunit gamma-1 [Arabidopsis thaliana]
AT4G25670	1202	18.955	91.275	2.26764	0.908931	Up	NA	NA	NA	NA	gi|4914459|emb|CAB43698.1|//hypothetical protein [Arabidopsis thaliana]
AT4G25690	1123	20.435	81.915	2.00309	0.901406	Up	NA	NA	NA	NA	gi|4914459|emb|CAB43698.1|//hypothetical protein [Arabidopsis thaliana]
AT4G25900	1337	16.665	84.81	2.34741	0.910345	Up	GO:0016020//membrane;GO:0005618//cell wall	GO:0016857//racemase and epimerase activity, acting on carbohydrates and derivatives;GO:0005488//binding	GO:0019318//hexose metabolic process	K01792//glucose-6-phosphate 1-epimerase [EC:5.1.3.15]	gi|18416643|ref|NP_567734.1|//aldose 1-epimerase family protein [Arabidopsis thaliana]
AT4G26370	1358	70.675	14.3	-2.30518	0.904707	Down	GO:0009536//plastid	GO:0003676//nucleic acid binding	GO:0006351//transcription, DNA-templated	NA	gi|18416739|ref|NP_567745.1|//antitermination NusB domain-containing protein [Arabidopsis thaliana];gi|42573051|ref|NP_974622.1|//antitermination NusB domain-containing protein [Arabidopsis thaliana]
AT4G26520	1550	15.24	0.14	-6.76629	0.920494	Down	GO:0009536//plastid	GO:0016832//aldehyde-lyase activity;GO:0005488//binding	GO:0006007//glucose catabolic process;GO:0006950//response to stress	K01623//fructose-bisphosphate aldolase, class I [EC:4.1.2.13]	gi|15236767|ref|NP_194382.1|//fructose-bisphosphate aldolase 7 [Arabidopsis thaliana]
AT4G26530	1372	222.84	27.1	-3.03964	0.932918	Down	GO:0009536//plastid	GO:0016832//aldehyde-lyase activity;GO:0005488//binding	GO:0006007//glucose catabolic process;GO:0006950//response to stress	K01623//fructose-bisphosphate aldolase, class I [EC:4.1.2.13]	gi|15236768|ref|NP_194383.1|//fructose-bisphosphate aldolase 5 [Arabidopsis thaliana]
AT4G27070	1854	4.565	116.2	4.66985	0.956618	Up	GO:0009532//plastid stroma	GO:0016836//hydro-lyase activity;GO:0048037//cofactor binding	GO:0009683//indoleacetic acid metabolic process;GO:0006568//tryptophan metabolic process;GO:0006950//response to stress	K01696//tryptophan synthase beta chain [EC:4.2.1.20]	gi|15236977|ref|NP_194437.1|//tryptophan synthase beta chain [Arabidopsis thaliana]
AT4G27520	1364	238.955	39.36	-2.60194	0.925947	Down	GO:0005576//extracellular region;GO:0009536//plastid;GO:0031225//anchored component of membrane	GO:0046914//transition metal ion binding	NA	NA	gi|15234164|ref|NP_194482.1|//early nodulin-like protein 2 [Arabidopsis thaliana]
AT4G27970	1585	1.91	78.46	5.36031	0.964962	Up	GO:0031224//intrinsic component of membrane;GO:0016021//integral component of membrane;GO:0005886//plasma membrane	GO:0008308//voltage-gated anion channel activity	GO:0006810//transport;GO:0006873//cellular ion homeostasis;GO:1903959//regulation of anion transmembrane transport	NA	gi|18417099|ref|NP_567792.1|//SLAC1 homologue 2 [Arabidopsis thaliana]
AT4G28085	460	8.45	116.7	3.78771	0.939376	Up	GO:0031224//intrinsic component of membrane	NA	NA	NA	gi|18417123|ref|NP_567796.1|//uncharacterized protein [Arabidopsis thaliana]
AT4G28460	547	0.165	64.92	8.62005	0.981323	Up	GO:0044464//cell part	NA	NA	NA	gi|79487962|ref|NP_194575.2|//uncharacterized protein [Arabidopsis thaliana]
AT4G29020	801	45.905	7.185	-2.67559	0.902493	Down	GO:0044464//cell part	NA	NA	NA	gi|15235530|ref|NP_194631.1|//glycine-rich protein [Arabidopsis thaliana];gi|238480986|ref|NP_001154273.1|//glycine-rich protein [Arabidopsis thaliana]
AT4G29060	3348	283.76	68.015	-2.06075	0.915491	Down	GO:0009532//plastid stroma;GO:0009526//plastid envelope	GO:0008135//translation factor activity, RNA binding	GO:0003006//developmental process involved in reproduction;GO:0006412//translation;GO:0010038//response to metal ion	K02357//elongation factor Ts	gi|18417320|ref|NP_567820.1|//elongation factor Ts family protein [Arabidopsis thaliana];gi|79325369|ref|NP_001031743.1|//elongation factor Ts family protein [Arabidopsis thaliana]
AT4G29905	711	172.185	30.865	-2.47992	0.920945	Down	NA	NA	NA	NA	gi|22329022|ref|NP_680750.1|//uncharacterized protein [Arabidopsis thaliana]
AT4G30210	2616	45.2	194.115	2.10252	0.914077	Up	GO:0009536//plastid	GO:0000166//nucleotide binding;GO:0046914//transition metal ion binding;GO:0003824//catalytic activity	GO:0006725//cellular aromatic compound metabolic process	K00327//NADPH-ferrihemoprotein reductase [EC:1.6.2.4]	gi|15234668|ref|NP_194750.1|//NADPH--cytochrome P450 reductase 2 [Arabidopsis thaliana];gi|145361356|ref|NP_849472.2|//NADPH--cytochrome P450 reductase 2 [Arabidopsis thaliana]
AT4G30230	1081	0.79	19.12	4.59709	0.904543	Up	NA	NA	NA	NA	gi|15234670|ref|NP_194752.1|//uncharacterized protein [Arabidopsis thaliana]
AT4G30530	1032	167.96	1316.09	2.97006	0.934804	Up	NA	NA	GO:0006950//response to stress	K01951//GMP synthase (glutamine-hydrolysing) [EC:6.3.5.2]	gi|15234763|ref|NP_194782.1|//gamma-glutamyl peptidase 1 [Arabidopsis thaliana]
AT4G31130	1063	28.62	291.55	3.34865	0.940073	Up	GO:0016020//membrane	NA	NA	NA	gi|15235839|ref|NP_194842.1|//uncharacterized protein [Arabidopsis thaliana]
AT4G31500	1745	88.97	1033.03	3.53742	0.945239	Up	GO:0043231//intracellular membrane-bounded organelle;GO:0016020//membrane	GO:0005506//iron ion binding;GO:0004497//monooxygenase activity	GO:0009683//indoleacetic acid metabolic process;GO:0006568//tryptophan metabolic process;GO:0052482//defense response by cell wall thickening;GO:0019761//glucosinolate biosynthetic process;GO:0042742//defense response to bacterium;GO:0048364//root development;GO:0009639//response to red or far red light	K11818//cytochrome P450, family 83, subfamily B, polypeptide 1 [EC:1.14.-.-]	gi|15235968|ref|NP_194878.1|//cytochrome P450 83B1 [Arabidopsis thaliana]
AT4G31800	1245	8.165	94.745	3.53653	0.933369	Up	GO:0043231//intracellular membrane-bounded organelle	GO:0003677//DNA binding;GO:0005515//protein binding;GO:0001071//nucleic acid binding transcription factor activity	GO:0050688//regulation of defense response to virus;GO:0009743//response to carbohydrate;GO:0006351//transcription, DNA-templated	K18835//WRKY transcription factor 2;K18834//WRKY transcription factor 1	gi|79326041|ref|NP_001031766.1|//WRKY DNA-binding protein 18 [Arabidopsis thaliana];gi|18417877|ref|NP_567882.1|//WRKY DNA-binding protein 18 [Arabidopsis thaliana]
AT4G31820	2657	9.115	111.56	3.61343	0.937244	Up	GO:0016020//membrane;GO:0005768//endosome	GO:0060089//molecular transducer activity	GO:0009908//flower development;GO:0008105//asymmetric protein localization;GO:0009926//auxin polar transport;GO:0009314//response to radiation;GO:0023052//signaling;GO:0009793//embryo development ending in seed dormancy	K03294//basic amino acid/polyamine antiporter, APA family;K15095//(+)-neomenthol dehydrogenase [EC:1.1.1.208]	gi|22329064|ref|NP_194910.2|//BTB/POZ domain-containing protein NPY1 [Arabidopsis thaliana]
AT4G32285	2312	32.96	347.36	3.39764	0.940914	Up	GO:0043231//intracellular membrane-bounded organelle;GO:0030117//membrane coat	GO:0005515//protein binding;GO:0035091//phosphatidylinositol binding	GO:0006901//vesicle coating;GO:0009755//hormone-mediated signaling pathway	K14950//cation-transporting ATPase 13A1 [EC:3.6.3.-];K01687//dihydroxy-acid dehydratase [EC:4.2.1.9]	gi|2864615|emb|CAA16962.1|//putative protein [Arabidopsis thaliana]
AT4G32340	960	173.53	34.705	-2.32197	0.918669	Down	NA	NA	NA	NA	gi|15236755|ref|NP_194960.1|//tetratricopeptide repeat domain-containing protein-like protein [Arabidopsis thaliana]
AT4G33010	3478	619.255	201.38	-1.62061	0.901878	Down	GO:0043234//protein complex;GO:0005576//extracellular region;GO:0009526//plastid envelope	GO:0032559//adenyl ribonucleotide binding;GO:0048037//cofactor binding;GO:0016642//oxidoreductase activity, acting on the CH-NH2 group of donors, disulfide as acceptor	GO:0006546//glycine catabolic process;GO:0010038//response to metal ion	K00281//glycine dehydrogenase [EC:1.4.4.2]	gi|14596025|gb|AAK68740.1|//P-Protein - like protein [Arabidopsis thaliana];gi|186515763|ref|NP_001119106.1|//glycine dehydrogenase [decarboxylating] 2 [Arabidopsis thaliana]
AT4G33050	1943	13.925	161.495	3.53574	0.938843	Up	NA	NA	GO:0000741//karyogamy;GO:0009743//response to carbohydrate	NA	gi|79610240|ref|NP_974673.2|//calmodulin-binding protein [Arabidopsis thaliana];gi|42573151|ref|NP_974672.1|//calmodulin-binding protein [Arabidopsis thaliana]
AT4G33430	2584	25.37	126.015	2.3124	0.913769	Up	GO:0043231//intracellular membrane-bounded organelle;GO:0032991//macromolecular complex;GO:0031224//intrinsic component of membrane	GO:0032559//adenyl ribonucleotide binding;GO:0004672//protein kinase activity;GO:0005102//receptor binding;GO:0004871//signal transducer activity;GO:0046983//protein dimerization activity	GO:0006464//cellular protein modification process;GO:0006952//defense response;GO:0002239//response to oomycetes;GO:0040007//growth;GO:0043401//steroid hormone mediated signaling pathway	K13416//brassinosteroid insensitive 1-associated receptor kinase 1 [EC:2.7.10.1 2.7.11.1]	gi|334187131|ref|NP_001190904.1|//Leu-rich receptor Serine/threonine protein kinase BAK1 [Arabidopsis thaliana];gi|18418211|ref|NP_567920.1|//Leu-rich receptor Serine/threonine protein kinase BAK1 [Arabidopsis thaliana]
AT4G34120	1217	92.395	312.85	1.75958	0.904953	Up	GO:0009532//plastid stroma;GO:0009570//chloroplast stroma	NA	GO:0045454//cell redox homeostasis	K13496//UDP-glucosyl transferase 73C [EC:2.4.1.-];K14595//abscisate beta-glucosyltransferase [EC:2.4.1.263]	gi|18418376|ref|NP_567952.1|//cystathionine beta-synthase domain-containing protein [Arabidopsis thaliana]
AT4G34180	1419	59.505	208.83	1.81125	0.904502	Up	GO:0030312//external encapsulating structure	NA	GO:0006970//response to osmotic stress	NA	gi|297789172|ref|XP_002862579.1|//cyclase family protein [Arabidopsis lyrata subsp. lyrata]
AT4G34200	2095	68.64	480.75	2.80817	0.932508	Up	GO:0009536//plastid	GO:0016616//oxidoreductase activity, acting on the CH-OH group of donors, NAD or NADP as acceptor;GO:0032559//adenyl ribonucleotide binding;GO:0031406//carboxylic acid binding	GO:0009553//embryo sac development;GO:0006563//L-serine metabolic process	K00058//D-3-phosphoglycerate dehydrogenase [EC:1.1.1.95]	gi|15235282|ref|NP_195146.1|//D-3-phosphoglycerate dehydrogenase [Arabidopsis thaliana]
AT4G34230	1301	33.325	127.69	1.93797	0.904277	Up	NA	GO:0016616//oxidoreductase activity, acting on the CH-OH group of donors, NAD or NADP as acceptor;GO:0046914//transition metal ion binding	GO:0009699//phenylpropanoid biosynthetic process	K00083//cinnamyl-alcohol dehydrogenase [EC:1.1.1.195]	gi|79326288|ref|NP_001031788.1|//cinnamyl alcohol dehydrogenase 5 [Arabidopsis thaliana];gi|15235295|ref|NP_195149.1|//cinnamyl alcohol dehydrogenase 5 [Arabidopsis thaliana]
AT4G34710	2904	126.915	2693.8	4.40771	0.961333	Up	GO:0005634//nucleus	GO:0016831//carboxy-lyase activity;GO:0008792//arginine decarboxylase activity	GO:0033388//putrescine biosynthetic process from arginine;GO:0006970//response to osmotic stress;GO:0006525//arginine metabolic process;GO:0048316//seed development;GO:0009791//post-embryonic development;GO:0009651//response to salt stress;GO:0009611//response to wounding;GO:0009409//response to cold;GO:0009753//response to jasmonic acid;GO:0009737//response to abscisic acid;GO:0006596//polyamine…	K01583//arginine decarboxylase [EC:4.1.1.19]	gi|15236176|ref|NP_195197.1|//arginine decarboxylase 2 [Arabidopsis thaliana]
AT4G34760	697	36.105	3.39	-3.41284	0.909238	Down	NA	NA	GO:0009725//response to hormone	K14488//SAUR family protein	gi|15236187|ref|NP_195202.1|//SAUR-like auxin-responsive protein [Arabidopsis thaliana]
AT4G35630	1664	45.315	746.715	4.0425	0.953625	Up	GO:0009532//plastid stroma	GO:0008483//transaminase activity;GO:0048037//cofactor binding	GO:0010038//response to metal ion;GO:0006563//L-serine metabolic process	K00831//phosphoserine aminotransferase [EC:2.6.1.52]	gi|15237069|ref|NP_195288.1|//phosphoserine aminotransferase [Arabidopsis thaliana]
AT4G36010	1287	2.095	45.655	4.44575	0.935645	Up	GO:0031224//intrinsic component of membrane	NA	GO:0009607//response to biotic stimulus	K14297//nuclear pore complex protein Nup98-Nup96	gi|15233437|ref|NP_195325.1|//pathogenesis-related thaumatin family protein [Arabidopsis thaliana]
AT4G36220	1819	37.89	199.58	2.39708	0.921068	Up	GO:0043231//intracellular membrane-bounded organelle	GO:0005506//iron ion binding;GO:0004497//monooxygenase activity	GO:0009699//phenylpropanoid biosynthetic process;GO:0006631//fatty acid metabolic process;GO:0012501//programmed cell death;GO:0009411//response to UV	K09755//ferulate-5-hydroxylase [EC:1.14.-.-]	gi|15234332|ref|NP_195345.1|//ferulic acid 5-hydroxylase 1 [Arabidopsis thaliana]
AT4G36410	631	31.26	448.16	3.84162	0.948786	Up	NA	GO:0032559//adenyl ribonucleotide binding;GO:0016881//acid-amino acid ligase activity	GO:0006464//cellular protein modification process;GO:0009725//response to hormone;GO:0019941//modification-dependent protein catabolic process	K10688//ubiquitin-conjugating enzyme E2 W [EC:2.3.2.25]	gi|75318090|sp|O23239.1|UBC17_ARATH//RecName: Full=Probable ubiquitin-conjugating enzyme E2 17; AltName: Full=Ubiquitin carrier protein 17 [Arabidopsis thaliana]
AT4G36500	699	42.475	161.915	1.93055	0.906942	Up	GO:0043231//intracellular membrane-bounded organelle	NA	NA	NA	gi|15234426|ref|NP_195368.1|//uncharacterized protein [Arabidopsis thaliana]
AT4G36540	1362	29.92	1.15	-4.7014	0.9273	Down	GO:0043231//intracellular membrane-bounded organelle	GO:0001071//nucleic acid binding transcription factor activity	GO:0006351//transcription, DNA-templated	K16189//phytochrome-interacting factor 4;K11253//histone H3;K12126//phytochrome-interacting factor 3	gi|15234436|ref|NP_195372.1|//transcription factor BEE 2 [Arabidopsis thaliana];gi|30690689|ref|NP_849508.1|//transcription factor BEE 2 [Arabidopsis thaliana]
AT4G36988	1783	9.155	80.135	3.1298	0.922872	Up	NA	GO:0003677//DNA binding;GO:0001071//nucleic acid binding transcription factor activity	GO:0006950//response to stress;GO:0006351//transcription, DNA-templated	K09419//heat shock transcription factor, other eukaryote	gi|15234583|ref|NP_195416.1|//heat stress transcription factor B-1 [Arabidopsis thaliana]
AT4G36990	1782	9.155	80.4	3.13456	0.922974	Up	GO:0005634//nucleus	GO:0003677//DNA binding;GO:0043565//sequence-specific DNA binding;GO:0003700//transcription factor activity, sequence-specific DNA binding;GO:0001071//nucleic acid binding transcription factor activity	GO:0045892//negative regulation of transcription, DNA-templated;GO:0006950//response to stress;GO:0006351//transcription, DNA-templated;GO:0009408//response to heat	K09419//heat shock transcription factor, other eukaryote	gi|15234583|ref|NP_195416.1|//heat stress transcription factor B-1 [Arabidopsis thaliana]
AT4G37010	771	5.86	44.75	2.93292	0.905835	Up	GO:0016020//membrane;GO:0044424//intracellular part	GO:0046872//metal ion binding;GO:0016628//oxidoreductase activity, acting on the CH-CH group of donors, NAD or NADP as acceptor	GO:0009826//unidimensional cell growth;GO:0009913//epidermal cell differentiation;GO:0006259//DNA metabolic process	K13448//calcium-binding protein CML	gi|79326379|ref|NP_001031798.1|//centrin 2 [Arabidopsis thaliana]
AT4G37020	996	10.405	55.53	2.41599	0.902514	Up	NA	NA	NA	K03257//translation initiation factor 4A	gi|334187233|ref|NP_001190941.1|//uncharacterized protein [Arabidopsis thaliana]
AT4G37290	574	0.01	21.91	11.0974	0.948171	Up	GO:0044464//cell part	NA	GO:0009628//response to abiotic stimulus	NA	gi|18420011|ref|NP_568022.1|//uncharacterized protein [Arabidopsis thaliana]
AT4G37370	1663	2.355	83.095	5.14096	0.961969	Up	GO:0016020//membrane;GO:0043231//intracellular membrane-bounded organelle	GO:0005506//iron ion binding;GO:0016491//oxidoreductase activity	GO:0008152//metabolic process;GO:0009628//response to abiotic stimulus	K00517	gi|15235536|ref|NP_195453.1|//cytochrome P450, family 81, subfamily D, polypeptide 8 [Arabidopsis thaliana]
AT4G37800	1136	262.26	2.635	-6.63705	0.988765	Down	GO:0030312//external encapsulating structure;GO:0005576//extracellular region	GO:0016758//transferase activity, transferring hexosyl groups;GO:0016798//hydrolase activity, acting on glycosyl bonds	GO:0044042//glucan metabolic process	K08235//xyloglucan:xyloglucosyl transferase [EC:2.4.1.207]	gi|15235714|ref|NP_195494.1|//xyloglucan endotransglucosylase/hydrolase protein 7 [Arabidopsis thaliana]
AT4G37925	909	103.405	23.74	-2.12291	0.907536	Down	GO:0043234//protein complex;GO:0009534//chloroplast thylakoid	GO:0016651//oxidoreductase activity, acting on NAD(P)H	GO:0008152//metabolic process;GO:0010257//NADH dehydrogenase complex assembly	NA	gi|79326435|ref|NP_001031804.1|//NAD(P)H-quinone oxidoreductase subunit M [Arabidopsis thaliana]
AT4G38160	1222	90.51	20.61	-2.13473	0.905609	Down	NA	NA	NA	K15032//mTERF domain-containing protein, mitochondrial	gi|334187254|ref|NP_001190948.1|//protein PIGMENT DEFECTIVE 191 [Arabidopsis thaliana];gi|15233700|ref|NP_195529.1|//protein PIGMENT DEFECTIVE 191 [Arabidopsis thaliana]
AT4G38470	1858	71.91	484.485	2.75219	0.930212	Up	GO:0044444//cytoplasmic part	GO:0032559//adenyl ribonucleotide binding;GO:0004672//protein kinase activity;GO:0031406//carboxylic acid binding	GO:0006464//cellular protein modification process	K17535//serine/threonine-protein kinase TNNI3K [EC:2.7.11.1]	gi|18420244|ref|NP_568041.1|//ACT-like protein tyrosine kinase family protein [Arabidopsis thaliana]
AT4G38540	1490	44.05	170.73	1.9545	0.908377	Up	NA	GO:0016491//oxidoreductase activity	GO:0008152//metabolic process	K00480//salicylate hydroxylase [EC:1.14.13.1];K09838//zeaxanthin epoxidase [EC:1.14.13.90]	gi|15233923|ref|NP_195566.1|//FAD/NAD(P)-binding oxidoreductase family protein [Arabidopsis thaliana]
AT4G38550	2253	55.56	216.37	1.96138	0.910858	Up	GO:0005634//nucleus	GO:0003682//chromatin binding	GO:0010468//regulation of gene expression;GO:0007064//mitotic sister chromatid cohesion	K08900//mitochondrial chaperone BCS1	gi|22329240|ref|NP_195567.2|//phospholipase like protein (PEARLI 4) family [Arabidopsis thaliana]
AT4G38690	1291	29.91	2.72	-3.45895	0.903805	Down	NA	GO:0004620//phospholipase activity;GO:0042578//phosphoric ester hydrolase activity	GO:0007165//signal transduction;GO:0044238//primary metabolic process	NA	gi|15234016|ref|NP_195581.1|//1-phosphatidylinositol phosphodiesterase-related protein [Arabidopsis thaliana]
AT4G38770	1664	282.795	36.1	-2.96969	0.931319	Down	NA	NA	NA	NA	gi|7620015|gb|AAF64551.1|AF110988_1//proline-rich protein 4 [Arabidopsis thaliana]
AT4G38860	793	28.535	0.485	-5.8786	0.944829	Down	NA	NA	GO:0009725//response to hormone	K14488//SAUR family protein	gi|15234829|ref|NP_195597.1|//SAUR-like auxin-responsive protein [Arabidopsis thaliana]
AT4G39610	1176	0.535	23.24	5.44093	0.93136	Up	NA	NA	NA	NA	gi|15235158|ref|NP_195671.1|//uncharacterized protein [Arabidopsis thaliana]
AT4G39940	1244	46.925	644.765	3.78034	0.947823	Up	GO:0009536//plastid	GO:0032559//adenyl ribonucleotide binding;GO:0016301//kinase activity	GO:0006790//sulfur compound metabolic process;GO:0006796//phosphate-containing compound metabolic process;GO:0010675//regulation of cellular carbohydrate metabolic process;GO:0007276//gamete generation	K00860//adenylylsulfate kinase [EC:2.7.1.25]	gi|15236087|ref|NP_195704.1|//adenosine-5'-phosphosulfate-kinase 2 [Arabidopsis thaliana]
AT4G39950	1987	18.515	849.42	5.51971	0.980872	Up	GO:0031224//intrinsic component of membrane;GO:0009536//plastid;GO:0005739//mitochondrion	GO:0005506//iron ion binding;GO:0016491//oxidoreductase activity	GO:0009700//indole phytoalexin biosynthetic process;GO:0009683//indoleacetic acid metabolic process;GO:0006568//tryptophan metabolic process;GO:0002239//response to oomycetes;GO:0052482//defense response by cell wall thickening	K11812//tryptophan N-monooxygenase [EC:1.14.13.125];K11813//tryptophan N-monooxygenase [EC:1.14.13.125]	gi|15236088|ref|NP_195705.1|//tryptophan N-monooxygenase 1 [Arabidopsis thaliana];gi|334187347|ref|NP_680777.2|//pentatricopeptide repeat-containing protein [Arabidopsis thaliana]
AT4G39980	1918	54.465	441.945	3.02047	0.935788	Up	GO:0009536//plastid	GO:0016765//transferase activity, transferring alkyl or aryl (other than methyl) groups;GO:0005488//binding	GO:0043650//dicarboxylic acid biosynthetic process;GO:0008652//cellular amino acid biosynthetic process;GO:0006950//response to stress;GO:0051707//response to other organism	K01626//3-deoxy-7-phosphoheptulonate synthase [EC:2.5.1.54]	gi|15236093|ref|NP_195708.1|//3-deoxy-D-arabino-heptulosonate 7-phosphate synthase 1 [Arabidopsis thaliana]
AT5G01810	2103	30.825	147.305	2.25663	0.914999	Up	NA	GO:0032559//adenyl ribonucleotide binding;GO:0004672//protein kinase activity	GO:0009738//abscisic acid-activated signaling pathway;GO:0006464//cellular protein modification process	K07198//5'-AMP-activated protein kinase, catalytic alpha subunit [EC:2.7.11.11]	gi|334187373|ref|NP_001190203.1|//CBL-interacting serine/threonine-protein kinase 15 [Arabidopsis thaliana];gi|15241066|ref|NP_195801.1|//CBL-interacting serine/threonine-protein kinase 15 [Arabidopsis thaliana]
AT5G03120	574	17.335	0.46	-5.23591	0.911514	Down	GO:0044464//cell part	NA	NA	NA	gi|9757764|dbj|BAB08373.1|//unnamed protein product [Arabidopsis thaliana]
AT5G03610	1424	24.8	142.445	2.52199	0.919715	Up	GO:0044464//cell part	GO:0016788//hydrolase activity, acting on ester bonds	GO:0044238//primary metabolic process	K01188//beta-glucosidase [EC:3.2.1.21];K00679//phospholipid:diacylglycerol acyltransferase [EC:2.3.1.158];K01206//alpha-L-fucosidase [EC:3.2.1.51];K10960//geranylgeranyl reductase [EC:1.3.1.83]	gi|15242811|ref|NP_195981.1|//GDSL esterase/lipase [Arabidopsis thaliana]
AT5G03630	1587	92.445	453.245	2.29362	0.922011	Up	NA	GO:0016655//oxidoreductase activity, acting on NAD(P)H, quinone or similar compound as acceptor;GO:0050662//coenzyme binding	GO:0008152//metabolic process;GO:0006970//response to osmotic stress;GO:0010038//response to metal ion	K08232//monodehydroascorbate reductase (NADH) [EC:1.6.5.4]	gi|18414298|ref|NP_568125.1|//monodehydroascorbate reductase (NADH) [Arabidopsis thaliana]
AT5G03940	1888	133.895	35.81	-1.90267	0.903026	Down	GO:0009532//plastid stroma;GO:0048500//signal recognition particle	GO:0003723//RNA binding;GO:0016462//pyrophosphatase activity;GO:0032561//guanyl ribonucleotide binding;GO:0042277//peptide binding	GO:0006614//SRP-dependent cotranslational protein targeting to membrane	K03106//signal recognition particle subunit SRP54 [EC:3.6.5.4]	gi|15237580|ref|NP_196014.1|//chloroplast signal recognition particle 54 [Arabidopsis thaliana]
AT5G04040	3302	18.38	124.565	2.76069	0.922236	Up	GO:0005811//lipid particle;GO:0012511//monolayer-surrounded lipid storage body	GO:0032561//guanyl ribonucleotide binding;GO:0004806//triglyceride lipase activity;GO:0003824//catalytic activity	GO:0019433//triglyceride catabolic process;GO:0006641//triglyceride metabolic process	K14674//TAG lipase / steryl ester hydrolase / phospholipase A2 / LPA acyltransferase [EC:3.1.1.3 3.1.1.13 3.1.1.4 2.3.1.51]	gi|15237603|ref|NP_196024.1|//triacylglycerol lipase SDP1 [Arabidopsis thaliana]
AT5G04310	1834	3.015	43.92	3.86465	0.923179	Up	GO:0031224//intrinsic component of membrane;GO:0016021//integral component of membrane;GO:0031225//anchored component of membrane;GO:0005886//plasma membrane	GO:0016837//carbon-oxygen lyase activity, acting on polysaccharides;GO:0046872//metal ion binding;GO:0030570//pectate lyase activity	GO:0045490//pectin catabolic process	K01728//pectate lyase [EC:4.2.2.2]	gi|727495092|ref|XP_010423592.1|//PREDICTED: probable pectate lyase 13 [Camelina sativa];gi|42567636|ref|NP_196051.2|//pectin lyase-like superfamily protein [Arabidopsis thaliana]
AT5G04340	976	14.15	123.37	3.12412	0.928674	Up	GO:0043231//intracellular membrane-bounded organelle	GO:0046914//transition metal ion binding;GO:0001071//nucleic acid binding transcription factor activity	GO:0009743//response to carbohydrate;GO:0006970//response to osmotic stress;GO:0009725//response to hormone;GO:0040007//growth;GO:0044237//cellular metabolic process;GO:0009642//response to light intensity	NA	gi|15237692|ref|NP_196054.1|//zinc finger protein ZAT6 [Arabidopsis thaliana]
AT5G04530	1867	19.685	0.565	-5.1227	0.917295	Down	GO:0044464//cell part	GO:0016747//transferase activity, transferring acyl groups other than amino-acyl groups	GO:0009314//response to radiation;GO:0006631//fatty acid metabolic process;GO:0006950//response to stress	K15397//3-ketoacyl-CoA synthase [EC:2.3.1.199]	gi|15238194|ref|NP_196073.1|//3-ketoacyl-CoA synthase 19 [Arabidopsis thaliana]
AT5G05690	1635	97.955	18.425	-2.41045	0.913626	Down	GO:0005739//mitochondrion	GO:0016705//oxidoreductase activity, acting on paired donors, with incorporation or reduction of molecular oxygen;GO:0020037//heme binding;GO:0005506//iron ion binding;GO:0004497//monooxygenase activity;GO:0019825//oxygen binding;GO:0016491//oxidoreductase activity	GO:0000902//cell morphogenesis;GO:0010268//brassinosteroid homeostasis;GO:0009826//unidimensional cell growth;GO:0016129//phytosteroid biosynthetic process;GO:0009411//response to UV;GO:0016132//brassinosteroid biosynthetic process;GO:0055114//oxidation-reduction process;GO:0010224//response to UV-B;GO:0048657//anther wall tapetum cell differentiation;GO:0009911//positive regulation of flower dev…	K09588//cytochrome P450, family 90, subfamily A, polypeptide 1 [EC:1.14.-.-]	gi|15239203|ref|NP_196188.1|//cytochrome P450 90A1 [Arabidopsis thaliana]
AT5G05730	2063	30.38	335.245	3.46402	0.942554	Up	GO:0043234//protein complex;GO:0009536//plastid	GO:0016833//oxo-acid-lyase activity	GO:0006568//tryptophan metabolic process;GO:0006950//response to stress;GO:0009725//response to hormone;GO:0048527//lateral root development;GO:0009850//auxin metabolic process	K01657//anthranilate synthase component I [EC:4.1.3.27]	gi|334187441|ref|NP_001190231.1|//anthranilate synthase component I-1 [Arabidopsis thaliana];gi|15239225|ref|NP_196192.1|//anthranilate synthase component I-1 [Arabidopsis thaliana]
AT5G06860	1169	11.35	292.495	4.68765	0.962646	Up	GO:0005618//cell wall	GO:0004857//enzyme inhibitor activity	GO:0023052//signaling	K01188//beta-glucosidase [EC:3.2.1.21];K13420//LRR receptor-like serine/threonine-protein kinase FLS2 [EC:2.7.11.1]	gi|15240182|ref|NP_196304.1|//polygalacturonase inhibitor 1 [Arabidopsis thaliana]
AT5G07440	1528	239.41	1320.15	2.46315	0.927587	Up	GO:0043231//intracellular membrane-bounded organelle;GO:0005774//vacuolar membrane;GO:0044429//mitochondrial part;GO:0031090//organelle membrane;GO:0005794//Golgi apparatus;GO:0005739//mitochondrion	GO:0005524//ATP binding;GO:0046914//transition metal ion binding;GO:0016639//oxidoreductase activity, acting on the CH-NH2 group of donors, NAD or NADP as acceptor;GO:0050897//cobalt ion binding;GO:0004353//glutamate dehydrogenase [NAD(P)+] activity;GO:0005507//copper ion binding;GO:0032559//adenyl ribonucleotide binding;GO:0008270//zinc ion binding;GO:0004352//glutamate dehydrogenase (NAD+) acti…	GO:0019752//carboxylic acid metabolic process;GO:0046686//response to cadmium ion;GO:0006970//response to osmotic stress;GO:0006520//cellular amino acid metabolic process;GO:0009651//response to salt stress;GO:0010038//response to metal ion;GO:0055114//oxidation-reduction process	K00261//glutamate dehydrogenase (NAD(P)+) [EC:1.4.1.3]	gi|565459098|ref|XP_006287548.1|//hypothetical protein CARUB_v10000757mg, partial [Capsella rubella];gi|15240793|ref|NP_196361.1|//glutamate dehydrogenase 2 [Arabidopsis thaliana];gi|595846807|ref|XP_007209199.1|//hypothetical protein PRUPE_ppa006458mg [Prunus persica];gi|922557641|ref|XP_013606922.1|//PREDICTED: glutamate dehydrogenase 2 [Brassica oleracea var. oleracea]
AT5G08300	1634	46.39	204.25	2.13845	0.915061	Up	GO:0043231//intracellular membrane-bounded organelle;GO:0005618//cell wall;GO:0030312//external encapsulating structure;GO:0005829//cytosol;GO:0005739//mitochondrion	GO:0005507//copper ion binding;GO:0046914//transition metal ion binding;GO:0046912//transferase activity, transferring acyl groups, acyl groups converted into alkyl on transfer;GO:0004774//succinate-CoA ligase activity;GO:0048037//cofactor binding;GO:0004776//succinate-CoA ligase (GDP-forming) activity	GO:0046686//response to cadmium ion;GO:0008152//metabolic process;GO:0010038//response to metal ion;GO:0009060//aerobic respiration	K01899//succinyl-CoA synthetase alpha subunit [EC:6.2.1.4 6.2.1.5]	gi|15241592|ref|NP_196447.1|//Succinyl-CoA ligase [GDP-forming] subunit alpha-1 [Arabidopsis thaliana]
AT5G08790	1234	34.11	153.325	2.16833	0.91338	Up	GO:0043231//intracellular membrane-bounded organelle	GO:0019901//protein kinase binding;GO:0001071//nucleic acid binding transcription factor activity;GO:0003676//nucleic acid binding	GO:0009719//response to endogenous stimulus;GO:0009314//response to radiation;GO:0006950//response to stress;GO:0051707//response to other organism;GO:0034285//response to disaccharide;GO:0032535//regulation of cellular component size	K02437//glycine cleavage system H protein;K00162//pyruvate dehydrogenase E1 component beta subunit [EC:1.2.4.1];K13126//polyadenylate-binding protein;K05941//glutathione gamma-glutamylcysteinyltransferase [EC:2.3.2.15]	gi|22326685|ref|NP_680161.1|//protein ATAF2 [Arabidopsis thaliana]
AT5G09660	1759	974.59	319.8	-1.60763	0.902124	Down	GO:0005634//nucleus;GO:0005576//extracellular region;GO:0009536//plastid;GO:0005777//peroxisome	GO:0016615//malate dehydrogenase activity	GO:0006635//fatty acid beta-oxidation;GO:0043648//dicarboxylic acid metabolic process;GO:0009853//photorespiration;GO:0044262//cellular carbohydrate metabolic process;GO:0009060//aerobic respiration	K00026//malate dehydrogenase [EC:1.1.1.37]	gi|186521627|ref|NP_001119199.1|//peroxisomal NAD-malate dehydrogenase 2 [Arabidopsis thaliana];gi|79327392|ref|NP_001031860.1|//peroxisomal NAD-malate dehydrogenase 2 [Arabidopsis thaliana];gi|15242484|ref|NP_196529.1|//loricrin-related protein [Arabidopsis thaliana];gi|15242466|ref|NP_196528.1|//peroxisomal NAD-malate dehydrogenase 2 [Arabidopsis thaliana]
AT5G09672	2292	0.81	38.515	5.57135	0.951554	Up	NA	NA	NA	NA	gi|15242484|ref|NP_196529.1|//loricrin-related protein [Arabidopsis thaliana]
AT5G09800	1402	1.345	24.025	4.15886	0.907208	Up	GO:0043234//protein complex	GO:0033612//receptor serine/threonine kinase binding;GO:0019787//ubiquitin-like protein transferase activity	GO:0009743//response to carbohydrate;GO:0032446//protein modification by small protein conjugation	K10260//F-box and WD-40 domain protein 7;K01876//aspartyl-tRNA synthetase [EC:6.1.1.12];K08332//vacuolar protein 8	gi|15242515|ref|NP_196542.1|//ARM repeat superfamily protein [Arabidopsis thaliana]
AT5G10180	2417	33.83	3.89	-3.12046	0.900402	Down	GO:0031224//intrinsic component of membrane	GO:0015291//secondary active transmembrane transporter activity;GO:0015103//inorganic anion transmembrane transporter activity	GO:0015698//inorganic anion transport	K17469//sulfate transporter 2, low-affinity	gi|15238085|ref|NP_196580.1|//sulfate transporter 2;1 [Arabidopsis thaliana]
AT5G11420	1513	32.86	1.45	-4.50221	0.926767	Down	GO:0005618//cell wall	NA	GO:0009628//response to abiotic stimulus	NA	gi|15239049|ref|NP_196703.1|//uncharacterized protein [Arabidopsis thaliana]
AT5G11670	2176	144.975	505.39	1.80159	0.908377	Up	GO:0031090//organelle membrane;GO:0030312//external encapsulating structure;GO:0005576//extracellular region;GO:0009536//plastid	GO:0016651//oxidoreductase activity, acting on NAD(P)H;GO:0043169//cation binding;GO:0000166//nucleotide binding;GO:0004470//malic enzyme activity	GO:0006098//pentose-phosphate shunt;GO:0043648//dicarboxylic acid metabolic process;GO:0010038//response to metal ion;GO:0051259//protein oligomerization	K00029//malate dehydrogenase (oxaloacetate-decarboxylating)(NADP+) [EC:1.1.1.40]	gi|15239146|ref|NP_196728.1|//NADP-dependent malic enzyme 2 [Arabidopsis thaliana]
AT5G12930	1660	2.165	45.68	4.39912	0.935624	Up	NA	NA	NA	NA	gi|15239942|ref|NP_196797.1|//uncharacterized protein [Arabidopsis thaliana]
AT5G13080	757	5.335	104.455	4.29125	0.948069	Up	GO:0043231//intracellular membrane-bounded organelle	GO:0003677//DNA binding;GO:0001071//nucleic acid binding transcription factor activity	GO:0048528//post-embryonic root development;GO:0006355//regulation of transcription, DNA-templated;GO:0031667//response to nutrient levels	K18835//WRKY transcription factor 2;K13424//WRKY transcription factor 33	gi|29839630|sp|Q9FYA2.1|WRK75_ARATH//RecName: Full=Probable WRKY transcription factor 75; AltName: Full=WRKY DNA-binding protein 75 [Arabidopsis thaliana]
AT5G13490	1515	15.48	157.785	3.34948	0.936485	Up	GO:0031981//nuclear lumen;GO:0031224//intrinsic component of membrane;GO:0030312//external encapsulating structure;GO:0009526//plastid envelope;GO:0019866//organelle inner membrane	GO:0046914//transition metal ion binding	GO:0006862//nucleotide transport	K05863//solute carrier family 25 (mitochondrial adenine nucleotide translocator), member 4/5/6/31	gi|444790|prf||1908224A//nucleotide translocator
AT5G13710	1473	120.45	30.03	-2.00396	0.907167	Down	GO:0043231//intracellular membrane-bounded organelle	GO:0008169//C-methyltransferase activity	GO:0006694//steroid biosynthetic process;GO:0003006//developmental process involved in reproduction;GO:0006730//one-carbon metabolic process	K00559//sterol 24-C-methyltransferase [EC:2.1.1.41]	gi|15240691|ref|NP_196875.1|//cycloartenol-c-24-methyltransferase [Arabidopsis thaliana]
AT5G14200	1539	84.055	8.38	-3.32631	0.929063	Down	GO:0009532//plastid stroma;GO:0009526//plastid envelope	GO:0016616//oxidoreductase activity, acting on the CH-OH group of donors, NAD or NADP as acceptor;GO:0046872//metal ion binding;GO:0000166//nucleotide binding	GO:0008652//cellular amino acid biosynthetic process;GO:0006970//response to osmotic stress;GO:0006551//leucine metabolic process;GO:0019758//glycosinolate biosynthetic process	K00052//3-isopropylmalate dehydrogenase [EC:1.1.1.85]	gi|15241338|ref|NP_196924.1|//isopropylmalate dehydrogenase 1 [Arabidopsis thaliana]
AT5G14640	1719	11.235	104.45	3.21674	0.92974	Up	GO:0044444//cytoplasmic part	GO:0032559//adenyl ribonucleotide binding;GO:0004672//protein kinase activity;GO:0019787//ubiquitin-like protein transferase activity	GO:0006464//cellular protein modification process;GO:0006970//response to osmotic stress;GO:0019941//modification-dependent protein catabolic process	K03083//glycogen synthase kinase 3 beta [EC:2.7.11.26]	gi|22326813|ref|NP_196968.2|//Shaggy-related protein kinase 13 [Arabidopsis thaliana]
AT5G14740	1514	1466.32	299.36	-2.29225	0.923918	Down	GO:0009535//chloroplast thylakoid membrane;GO:0048046//apoplast;GO:0009526//plastid envelope;GO:0009534//chloroplast thylakoid;GO:0005829//cytosol;GO:0009532//plastid stroma;GO:0005576//extracellular region;GO:0009941//chloroplast envelope;GO:0009570//chloroplast stroma	GO:0016836//hydro-lyase activity;GO:0046914//transition metal ion binding;GO:0008270//zinc ion binding;GO:0004089//carbonate dehydratase activity	GO:0050832//defense response to fungus;GO:0015976//carbon utilization;GO:0010118//stomatal movement;GO:0010035//response to inorganic substance;GO:0006952//defense response;GO:0042742//defense response to bacterium	K01673//carbonic anhydrase [EC:4.2.1.1]	gi|79327873|ref|NP_001031883.1|//carbonic anhydrase 2 [Arabidopsis thaliana];gi|79327881|ref|NP_001031884.1|//carbonic anhydrase 2 [Arabidopsis thaliana];gi|30685030|ref|NP_568303.2|//carbonic anhydrase 2 [Arabidopsis thaliana]
AT5G14920	1166	102.07	9.58	-3.41339	0.932139	Down	GO:0044464//cell part	GO:0005488//binding	NA	NA	gi|15242165|ref|NP_196996.1|//gibberellin-regulated protein 14 [Arabidopsis thaliana]
AT5G15410	2453	65.625	10.24	-2.68003	0.911432	Down	GO:0031224//intrinsic component of membrane	GO:0005249//voltage-gated potassium channel activity;GO:0005515//protein binding;GO:0000166//nucleotide binding;GO:0005221//intracellular cyclic nucleotide activated cation channel activity	GO:0033554//cellular response to stress;GO:0007165//signal transduction;GO:0006816//calcium ion transport	K05391//cyclic nucleotide gated channel, other eukaryote	gi|334187699|ref|NP_974783.2|//cyclic nucleotide-gated ion channel 2 [Arabidopsis thaliana];gi|15242291|ref|NP_197045.1|//cyclic nucleotide-gated ion channel 2 [Arabidopsis thaliana]
AT5G15780	1483	90.44	16.475	-2.45668	0.913113	Down	NA	NA	NA	K15889//prenylcysteine alpha-carboxyl methylesterase [EC:3.1.1.-]	gi|15242391|ref|NP_197082.1|//pollen Ole e 1 allergen and extensin family protein [Arabidopsis thaliana]
AT5G17000	1292	8.865	50.315	2.5048	0.901119	Up	GO:0016020//membrane;GO:0044444//cytoplasmic part	GO:0046914//transition metal ion binding;GO:0016628//oxidoreductase activity, acting on the CH-CH group of donors, NAD or NADP as acceptor	GO:0008152//metabolic process;GO:0006950//response to stress;GO:0010038//response to metal ion	K07119//uncharacterized protein;K08070//2-alkenal reductase [EC:1.3.1.74]	gi|22326861|ref|NP_197202.2|//zinc-binding dehydrogenase family protein [Arabidopsis thaliana]
AT5G17380	1906	42.455	328.23	2.9507	0.931831	Up	NA	GO:0016831//carboxy-lyase activity;GO:0046872//metal ion binding;GO:0019842//vitamin binding	NA	K12261//2-hydroxyacyl-CoA lyase 1 [EC:4.1.-.-]	gi|15237954|ref|NP_197240.1|//2-hydroxyacyl-CoA lyase [Arabidopsis thaliana]
AT5G17990	1676	41.315	303.69	2.87786	0.931155	Up	GO:0009532//plastid stroma;GO:0009526//plastid envelope	GO:0016763//transferase activity, transferring pentosyl groups;GO:0003690//double-stranded DNA binding	GO:0006970//response to osmotic stress;GO:0006568//tryptophan metabolic process;GO:0009725//response to hormone;GO:0010038//response to metal ion	K00766//anthranilate phosphoribosyltransferase [EC:2.4.2.18]	gi|15238711|ref|NP_197300.1|//anthranilate phosphoribosyltransferase [Arabidopsis thaliana]
AT5G18470	1489	5.395	116.14	4.4281	0.952067	Up	GO:0005618//cell wall	GO:0030246//carbohydrate binding	GO:0009628//response to abiotic stimulus	K04733//interleukin-1 receptor-associated kinase 4 [EC:2.7.11.1];K03327//multidrug resistance protein, MATE family;K04382//serine/threonine-protein phosphatase 2A catalytic subunit [EC:3.1.3.16];K04730//interleukin-1 receptor-associated kinase 1 [EC:2.7.11.1];K07573//exosome complex component CSL4	gi|15238837|ref|NP_197348.1|//curculin-like (mannose-binding) lectin family protein [Arabidopsis thaliana]
AT5G18660	1448	93.7	24.01	-1.96441	0.901304	Down	GO:0009536//plastid	GO:0016491//oxidoreductase activity	GO:0006779//porphyrin-containing compound biosynthetic process	K19073//divinyl chlorophyllide a 8-vinyl-reductase [EC:1.3.1.75]	gi|15239530|ref|NP_197367.1|//3,8-divinyl protochlorophyllide [Arabidopsis thaliana]
AT5G19190	667	68.825	6.87	-3.32455	0.925906	Down	NA	NA	NA	NA	gi|15239663|ref|NP_197420.1|//uncharacterized protein [Arabidopsis thaliana]
AT5G19230	826	41.125	256.59	2.64138	0.926849	Up	GO:0031225//anchored component of membrane	NA	NA	NA	gi|15239685|ref|NP_197424.1|//GPI-anchored glycoprotein membrane precursor [Arabidopsis thaliana]
AT5G19240	761	12.96	145.735	3.49121	0.93792	Up	GO:0031225//anchored component of membrane	NA	NA	NA	gi|15239686|ref|NP_197425.1|//GPI-anchored glycoprotein membrane precursor [Arabidopsis thaliana]
AT5G20000	1742	20.71	110.145	2.411	0.915163	Up	GO:0016020//membrane;GO:0043231//intracellular membrane-bounded organelle;GO:0005838//proteasome regulatory particle	GO:0032559//adenyl ribonucleotide binding;GO:0017111//nucleoside-triphosphatase activity	GO:0019941//modification-dependent protein catabolic process	K03066//26S proteasome regulatory subunit T6	gi|15241241|ref|NP_197500.1|//AAA-type ATPase family protein [Arabidopsis thaliana]
AT5G20010	1093	183.37	1017.96	2.47284	0.927444	Up	GO:0016020//membrane;GO:0031981//nuclear lumen;GO:0030312//external encapsulating structure;GO:0005576//extracellular region	GO:0032561//guanyl ribonucleotide binding;GO:0017111//nucleoside-triphosphatase activity	GO:0006605//protein targeting;GO:0051169//nuclear transport;GO:0006970//response to osmotic stress;GO:0023052//signaling;GO:0010038//response to metal ion;GO:0009207//purine ribonucleoside triphosphate catabolic process	K07936//GTP-binding nuclear protein Ran	gi|674890468|emb|CDY42324.1|//BnaC02g09300D [Brassica napus]
AT5G20230	932	58.04	500.035	3.10691	0.936362	Up	GO:0043231//intracellular membrane-bounded organelle;GO:0031225//anchored component of membrane	GO:0046914//transition metal ion binding	GO:0006091//generation of precursor metabolites and energy;GO:0006950//response to stress;GO:0009642//response to light intensity;GO:0030001//metal ion transport	NA	gi|15241298|ref|NP_197523.1|//blue-copper-binding protein [Arabidopsis thaliana]
AT5G20630	890	1219.82	309.53	-1.97852	0.917029	Down	GO:0043231//intracellular membrane-bounded organelle;GO:0005618//cell wall;GO:0005576//extracellular region	GO:0016623//oxidoreductase activity, acting on the aldehyde or oxo group of donors, oxygen as acceptor;GO:0046914//transition metal ion binding	GO:0006950//response to stress	K19476//vacuolar protein sorting-associated protein IST1;K11426//SET and MYND domain-containing protein	gi|15242028|ref|NP_197563.1|//germin-like protein subfamily 3 member 3 [Arabidopsis thaliana]
AT5G20700	1195	262.16	66.47	-1.97967	0.91258	Down	NA	NA	NA	NA	gi|15242041|ref|NP_197570.1|//uncharacterized protein [Arabidopsis thaliana]
AT5G20960	4481	15.625	123.87	2.9869	0.925517	Up	GO:0005618//cell wall;GO:0030312//external encapsulating structure;GO:0005829//cytosol;GO:0005576//extracellular region	GO:0016614//oxidoreductase activity, acting on CH-OH group of donors;GO:0009055//electron carrier activity;GO:0051537//2 iron, 2 sulfur cluster binding;GO:0005506//iron ion binding;GO:0046914//transition metal ion binding;GO:0050660//flavin adenine dinucleotide binding;GO:0004854//xanthine dehydrogenase activity;GO:0051536//iron-sulfur cluster binding;GO:0008131//primary amine oxidase activity;GO…	GO:0009834//plant-type secondary cell wall biogenesis;GO:0009851//auxin biosynthetic process;GO:0055114//oxidation-reduction process;GO:0009850//auxin metabolic process;GO:0009832//plant-type cell wall biogenesis;GO:0009115//xanthine catabolic process	K11817//indole-3-acetaldehyde oxidase [EC:1.2.3.7];K09842//abscisic-aldehyde oxidase [EC:1.2.3.14]	gi|30688074|ref|NP_851049.1|//aldehyde oxidase 1 [Arabidopsis thaliana]
AT5G21920	953	146.385	38.27	-1.93548	0.90604	Down	GO:0009536//plastid	NA	NA	K02221//YggT family protein	gi|334187817|ref|NP_001190356.1|//protein YLMG2 [Arabidopsis thaliana];gi|22326932|ref|NP_680180.1|//protein YLMG2 [Arabidopsis thaliana]
AT5G21930	2944	80.03	19.365	-2.04709	0.901611	Down	GO:0005840//ribosome;GO:0009535//chloroplast thylakoid membrane;GO:0000502//proteasome complex;GO:0009534//chloroplast thylakoid;GO:0005839//proteasome core complex;GO:0031224//intrinsic component of membrane;GO:0016021//integral component of membrane;GO:0005886//plasma membrane;GO:0022626//cytosolic ribosome	GO:0004175//endopeptidase activity;GO:0015662//ATPase activity, coupled to transmembrane movement of ions, phosphorylative mechanism;GO:0008233//peptidase activity;GO:0019829//cation-transporting ATPase activity;GO:0005375//copper ion transmembrane transporter activity;GO:0043169//cation binding;GO:0046872//metal ion binding;GO:0000166//nucleotide binding;GO:0032559//adenyl ribonucleotide binding…	GO:0035434//copper ion transmembrane transport;GO:0006511//ubiquitin-dependent protein catabolic process;GO:0009206//purine ribonucleoside triphosphate biosynthetic process;GO:0098655//cation transmembrane transport;GO:0019941//modification-dependent protein catabolic process;GO:0006825//copper ion transport	K01533//Cu2+-exporting ATPase [EC:3.6.3.4]	gi|334187819|ref|NP_001190357.1|//P-type ATPase [Arabidopsis thaliana];gi|42570031|ref|NP_680181.2|//P-type ATPase [Arabidopsis thaliana]
AT5G22250	1247	3.53	36.025	3.35126	0.908808	Up	GO:0043231//intracellular membrane-bounded organelle	GO:0005488//binding;GO:0004518//nuclease activity	GO:0016070//RNA metabolic process;GO:0006950//response to stress	K12581//CCR4-NOT transcription complex subunit 7/8	gi|15242180|ref|NP_197617.1|//CCR4-associated factor 1B [Arabidopsis thaliana]
AT5G22300	1441	6.335	104.23	4.04028	0.943394	Up	NA	GO:0016836//hydro-lyase activity;GO:0000257//nitrilase activity	GO:0034641//cellular nitrogen compound metabolic process	K13035//beta-cyano-L-alanine hydratase/nitrilase [EC:3.5.5.4 4.2.1.65]	gi|15242205|ref|NP_197622.1|//bifunctional nitrilase/nitrile hydratase NIT4 [Arabidopsis thaliana]
AT5G22580	683	40.705	4.275	-3.25121	0.910161	Down	GO:0009536//plastid	NA	NA	NA	gi|18420541|ref|NP_568422.1|//stress responsive A/B Barrel domain-containing protein [Arabidopsis thaliana]
AT5G22640	2814	120.055	27.885	-2.10613	0.909259	Down	GO:0009526//plastid envelope;GO:0009534//chloroplast thylakoid	NA	GO:0009657//plastid organization;GO:0003006//developmental process involved in reproduction;GO:0007275//multicellular organism development	NA	gi|334187842|ref|NP_001190367.1|//protein EMBRYO DEFECTIVE 1211 [Arabidopsis thaliana];gi|22326997|ref|NP_197656.2|//protein EMBRYO DEFECTIVE 1211 [Arabidopsis thaliana]
AT5G23010	1729	181.3	9.845	-4.20284	0.951718	Down	GO:0009536//plastid	GO:0046912//transferase activity, transferring acyl groups, acyl groups converted into alkyl on transfer	GO:0019758//glycosinolate biosynthetic process;GO:0043436//oxoacid metabolic process	K15741//methylthioalkylmalate synthase 1 [EC:2.3.3.-];K15742//methylthioalkylmalate synthase 3 [EC:2.3.3.-]	gi|15237194|ref|NP_197692.1|//methylthioalkylmalate synthase 1 [Arabidopsis thaliana]
AT5G23060	1457	304.135	79.23	-1.94059	0.911555	Down	GO:0009534//chloroplast thylakoid	NA	GO:0051592//response to calcium ion;GO:0010119//regulation of stomatal movement	K17525//chitinase domain-containing protein 1	gi|15237201|ref|NP_197697.1|//calcium sensing receptor [Arabidopsis thaliana]
AT5G23160	1005	0.3	41.5	7.11201	0.967525	Up	NA	NA	NA	NA	gi|15237231|ref|NP_197707.1|//uncharacterized protein [Arabidopsis thaliana]
AT5G23220	861	3.15	41.99	3.73662	0.91994	Up	NA	GO:0016811//hydrolase activity, acting on carbon-nitrogen (but not peptide) bonds, in linear amides	GO:0046496//nicotinamide nucleotide metabolic process	K17604//zinc finger SWIM domain-containing protein 3	gi|15237256|ref|NP_197713.1|//nicotinamidase 3 [Arabidopsis thaliana]
AT5G23510	1244	15.7	78.26	2.31751	0.908521	Up	NA	NA	NA	NA	gi|334187864|ref|NP_001119266.2|//uncharacterized protein [Arabidopsis thaliana]
AT5G24110	1289	0.29	43.93	7.24301	0.969596	Up	NA	GO:0003677//DNA binding;GO:0001071//nucleic acid binding transcription factor activity	GO:0006351//transcription, DNA-templated	K13424//WRKY transcription factor 33;K16225//probable WRKY transcription factor 52	gi|18420751|ref|NP_568439.1|//WRKY DNA-binding protein 30 [Arabidopsis thaliana]
AT5G24150	1849	59.26	4.835	-3.61547	0.926931	Down	GO:0031224//intrinsic component of membrane	GO:0004497//monooxygenase activity;GO:0050662//coenzyme binding	GO:0006694//steroid biosynthetic process	K00511//squalene monooxygenase [EC:1.14.14.17]	gi|15237902|ref|NP_197803.1|//Squalene monooxygenase 5 [Arabidopsis thaliana]
AT5G24570	452	71.275	15.96	-2.15894	0.90157	Down	NA	NA	NA	NA	gi|18420809|ref|NP_568448.1|//uncharacterized protein [Arabidopsis thaliana]
AT5G25250	1665	2.255	28.21	3.64501	0.904092	Up	GO:0043231//intracellular membrane-bounded organelle;GO:0005774//vacuolar membrane;GO:0005768//endosome;GO:0009506//plasmodesma;GO:0031090//organelle membrane;GO:0005886//plasma membrane	NA	GO:0071456//cellular response to hypoxia;GO:0010324//membrane invagination;GO:0006897//endocytosis	K07192//flotillin	gi|15238749|ref|NP_197907.1|//Flotillin-like protein 1 [Arabidopsis thaliana]
AT5G25930	3269	2.685	28.455	3.40569	0.900094	Up	GO:0031224//intrinsic component of membrane	GO:0032559//adenyl ribonucleotide binding;GO:0004672//protein kinase activity	GO:0006464//cellular protein modification process	K00924;K08286//protein-serine/threonine kinase [EC:2.7.11.-]	gi|15239540|ref|NP_197965.1|//protein kinase family protein with leucine-rich repeat domain [Arabidopsis thaliana]
AT5G26340	1993	15.495	187.525	3.59721	0.941836	Up	GO:0031224//intrinsic component of membrane	GO:0005356//hydrogen:glucose symporter activity;GO:0016628//oxidoreductase activity, acting on the CH-CH group of donors, NAD or NADP as acceptor	GO:0071702//organic substance transport;GO:0008152//metabolic process	K08150//MFS transporter, SP family, solute carrier family 2 (myo-inositol transporter), member 13	gi|15240313|ref|NP_198006.1|//sugar transport protein 13 [Arabidopsis thaliana]
AT5G26742	2827	272.45	63.92	-2.09165	0.916188	Down	GO:0016020//membrane;GO:0005634//nucleus;GO:0009532//plastid stroma;GO:0009941//chloroplast envelope;GO:0009570//chloroplast stroma	GO:0003723//RNA binding;GO:0005524//ATP binding;GO:0004004//ATP-dependent RNA helicase activity;GO:0032559//adenyl ribonucleotide binding;GO:0046914//transition metal ion binding;GO:0008270//zinc ion binding;GO:0042623//ATPase activity, coupled;GO:0003676//nucleic acid binding	GO:0003006//developmental process involved in reproduction;GO:0010501//RNA secondary structure unwinding;GO:0009793//embryo development ending in seed dormancy	K16911//ATP-dependent RNA helicase DDX21 [EC:3.6.4.13]	gi|30690260|ref|NP_680225.2|//DEAD-box ATP-dependent RNA helicase 3 [Arabidopsis thaliana];gi|79328737|ref|NP_001031943.1|//DEAD-box ATP-dependent RNA helicase 3 [Arabidopsis thaliana]
AT5G27380	1910	64.46	253.445	1.9752	0.912313	Up	GO:0009536//plastid	GO:0046872//metal ion binding;GO:0032559//adenyl ribonucleotide binding;GO:0042802//identical protein binding;GO:0016881//acid-amino acid ligase activity;GO:0042277//peptide binding	GO:0006749//glutathione metabolic process;GO:0009719//response to endogenous stimulus	K01920//glutathione synthase [EC:6.3.2.3]	gi|145358475|ref|NP_568495.2|//glutathione synthetase 2 [Arabidopsis thaliana]
AT5G27420	1490	5.495	103.56	4.2362	0.946367	Up	GO:0016020//membrane	GO:0019787//ubiquitin-like protein transferase activity;GO:0046914//transition metal ion binding	GO:0009743//response to carbohydrate;GO:0032446//protein modification by small protein conjugation;GO:0009725//response to hormone;GO:0031669//cellular response to nutrient levels	K10664//E3 ubiquitin-protein ligase ATL6/9/15/31/42/55 [EC:2.3.2.27]	gi|15240924|ref|NP_198094.1|//E3 ubiquitin-protein ligase ATL31 [Arabidopsis thaliana]
AT5G27760	575	56.845	781.575	3.78128	0.948294	Up	GO:0031224//intrinsic component of membrane	NA	NA	NA	gi|15241035|ref|NP_198128.1|//hypoxia-responsive family protein [Arabidopsis thaliana]
AT5G28500	1614	169.81	46.86	-1.85749	0.904851	Down	GO:0009532//plastid stroma	NA	NA	NA	gi|15241839|ref|NP_198202.1|//uncharacterized protein [Arabidopsis thaliana];gi|334187997|ref|NP_001190416.1|//uncharacterized protein [Arabidopsis thaliana]
AT5G28540	2316	120.43	412.385	1.7758	0.906983	Up	GO:0031981//nuclear lumen;GO:0031090//organelle membrane;GO:0030312//external encapsulating structure;GO:0044432//endoplasmic reticulum part;GO:0009536//plastid	GO:0032559//adenyl ribonucleotide binding;GO:0016628//oxidoreductase activity, acting on the CH-CH group of donors, NAD or NADP as acceptor	GO:0033554//cellular response to stress;GO:0000741//karyogamy;GO:0043161//proteasome-mediated ubiquitin-dependent protein catabolic process;GO:0010038//response to metal ion	K09490//heat shock 70kDa protein 5	gi|15241844|ref|NP_198206.1|//Luminal-binding protein 1 [Arabidopsis thaliana]
AT5G28646	982	0.75	33.395	5.4766	0.94606	Up	GO:0005881//cytoplasmic microtubule	NA	GO:0050879//multicellular organismal movement;GO:0000226//microtubule cytoskeleton organization;GO:0016049//cell growth;GO:0000904//cell morphogenesis involved in differentiation	K16812//targeting protein for Xklp2	gi|238481410|ref|NP_001154744.1|//protein WAVE-DAMPENED 2 [Arabidopsis thaliana]
AT5G28830	1259	7.53	55.67	2.88618	0.91137	Up	NA	GO:0046872//metal ion binding	NA	K16277//E3 ubiquitin-protein ligase DRIP [EC:2.3.2.27]	gi|15241944|ref|NP_198235.1|//calcium-binding EF hand family protein [Arabidopsis thaliana]
AT5G38200	1717	3.58	44.135	3.62389	0.919715	Up	GO:0005794//Golgi apparatus	GO:0016787//hydrolase activity;GO:0003824//catalytic activity	GO:0009064//glutamine family amino acid metabolic process;GO:0006541//glutamine metabolic process	NA	gi|79527284|ref|NP_568556.3|//class I glutamine amidotransferase-like protein [Arabidopsis thaliana]
AT5G38420	861	4927.31	1153.09	-2.0953	0.92076	Down	GO:0005840//ribosome;GO:0009532//plastid stroma;GO:0030312//external encapsulating structure;GO:0005576//extracellular region;GO:0009526//plastid envelope;GO:0044436//thylakoid part;GO:0009534//chloroplast thylakoid	GO:0016831//carboxy-lyase activity;GO:0046914//transition metal ion binding;GO:0016491//oxidoreductase activity	GO:0015977//carbon fixation;GO:0006950//response to stress;GO:0043094//cellular metabolic compound salvage;GO:0009639//response to red or far red light	K01602//ribulose-bisphosphate carboxylase small chain [EC:4.1.1.39]	gi|15240903|ref|NP_198658.1|//ribulose bisphosphate carboxylase small chain 2B [Arabidopsis thaliana]
AT5G38430	783	5643.95	1359.7	-2.05341	0.919674	Down	GO:0005840//ribosome;GO:0016020//membrane;GO:0048046//apoplast;GO:0009573//chloroplast ribulose bisphosphate carboxylase complex;GO:0030312//external encapsulating structure;GO:0009526//plastid envelope;GO:0009534//chloroplast thylakoid;GO:0009579//thylakoid;GO:0005618//cell wall;GO:0009532//plastid stroma;GO:0005576//extracellular region;GO:0009941//chloroplast envelope;GO:0044436//thylakoid par…	GO:0016831//carboxy-lyase activity;GO:0046914//transition metal ion binding;GO:0004497//monooxygenase activity;GO:0016491//oxidoreductase activity;GO:0016984//ribulose-bisphosphate carboxylase activity	GO:0009637//response to blue light;GO:0006950//response to stress;GO:0043094//cellular metabolic compound salvage;GO:0055114//oxidation-reduction process;GO:0015977//carbon fixation;GO:0010218//response to far red light;GO:0080158//chloroplast ribulose bisphosphate carboxylase complex biogenesis;GO:0009853//photorespiration;GO:0010114//response to red light;GO:0009639//response to red or far red …	K01602//ribulose-bisphosphate carboxylase small chain [EC:4.1.1.39]	gi|15240912|ref|NP_198659.1|//ribulose bisphosphate carboxylase small chain 1B [Arabidopsis thaliana];gi|15240901|ref|NP_198657.1|//ribulose bisphosphate carboxylase small chain 3B [Arabidopsis thaliana];gi|16194|emb|CAA32701.1|//ribulose bisphosphate carboxylase [Arabidopsis thaliana];gi|15240903|ref|NP_198658.1|//ribulose bisphosphate carboxylase small chain 2B [Arabidopsis thaliana]
AT5G38980	580	286.045	83.91	-1.76933	0.90481	Down	GO:0044464//cell part	NA	NA	NA	gi|15241604|ref|NP_198714.1|//uncharacterized protein [Arabidopsis thaliana]
AT5G39050	1480	12.845	101.775	2.9861	0.923118	Up	NA	GO:0016746//transferase activity, transferring acyl groups	NA	K14329//agmatine coumaroyltransferase [EC:2.3.1.64 2.3.1.-];K13264//isoflavone 7-O-glucoside-6''-O-malonyltransferase [EC:2.3.1.115]	gi|240256381|ref|NP_568561.4|//phenolic glucoside malonyltransferase 1 [Arabidopsis thaliana]
AT5G39210	686	40.5	5.48	-2.88567	0.902596	Down	GO:0009532//plastid stroma;GO:0043234//protein complex	NA	GO:0043623//cellular protein complex assembly	K01126//glycerophosphoryl diester phosphodiesterase [EC:3.1.4.46]	gi|18421842|ref|NP_568563.1|//protein CHLORORESPIRATORY REDUCTION 7 [Arabidopsis thaliana]
AT5G39580	1241	12.91	97.02	2.90979	0.921908	Up	GO:0031410//cytoplasmic vesicle;GO:0030312//external encapsulating structure;GO:0005576//extracellular region	GO:0016209//antioxidant activity;GO:0005506//iron ion binding;GO:0003824//catalytic activity	GO:0008152//metabolic process;GO:0006952//defense response	K00430//peroxidase [EC:1.11.1.7]	gi|15241812|ref|NP_198774.1|//peroxidase 62 [Arabidopsis thaliana]
AT5G40460	686	0.65	29.855	5.52139	0.942431	Up	NA	NA	NA	NA	gi|15242711|ref|NP_198862.1|//uncharacterized protein [Arabidopsis thaliana]
AT5G42070	705	55.485	9.57	-2.53551	0.904215	Down	GO:0009534//chloroplast thylakoid	NA	NA	NA	gi|18422170|ref|NP_568601.1|//uncharacterized protein [Arabidopsis thaliana]
AT5G43410	396	0.01	15.595	10.6069	0.928571	Up	NA	GO:0001071//nucleic acid binding transcription factor activity	GO:0000160//phosphorelay signal transduction system;GO:0006351//transcription, DNA-templated	K14516//ethylene-responsive transcription factor 1	gi|15239863|ref|NP_199154.1|//ethylene-responsive transcription factor ERF096 [Arabidopsis thaliana]
AT5G43420	1456	0.8	28.76	5.16792	0.935501	Up	NA	GO:0046914//transition metal ion binding	NA	K19041//E3 ubiquitin-protein ligase RNF38/44 [EC:2.3.2.27]	gi|15239865|ref|NP_199155.1|//RING-H2 finger protein [Arabidopsis thaliana]
AT5G44020	1133	322.715	25.705	-3.65014	0.944522	Down	GO:0009536//plastid	GO:0016791//phosphatase activity	NA	K02866//large subunit ribosomal protein L10e;K11340//actin-like protein 6A	gi|15240067|ref|NP_199215.1|//HAD superfamily, subfamily IIIB acid phosphatase [Arabidopsis thaliana]
AT5G44130	914	405.22	55.11	-2.87832	0.932241	Down	GO:0005618//cell wall;GO:0031225//anchored component of membrane	NA	NA	K19519//transforming growth factor-beta-induced protein;K06464;K03456//serine/threonine-protein phosphatase 2A regulatory subunit A;K06588//null	gi|15241423|ref|NP_199226.1|//fasciclin-like arabinogalactan protein 13 [Arabidopsis thaliana]
AT5G44190	1404	106.42	18.38	-2.53356	0.916434	Down	GO:0043231//intracellular membrane-bounded organelle	GO:0001071//nucleic acid binding transcription factor activity;GO:0003676//nucleic acid binding	GO:0009657//plastid organization;GO:0009908//flower development;GO:0015995//chlorophyll biosynthetic process	K14491//two-component response regulator ARR-B family	gi|15241429|ref|NP_199232.1|//transcription activator GLK2 [Arabidopsis thaliana]
AT5G44420	438	328.605	77.2	-2.08968	0.91709	Down	GO:0030312//external encapsulating structure	NA	GO:0009611//response to wounding;GO:0009725//response to hormone;GO:0051707//response to other organism	NA	gi|15225243|ref|NP_180172.1|//putative defensin-like protein [Arabidopsis thaliana]
AT5G44430	453	139.21	26.51	-2.39265	0.917808	Down	GO:0030312//external encapsulating structure	NA	GO:0009611//response to wounding;GO:0009725//response to hormone;GO:0051707//response to other organism	NA	gi|15241497|ref|NP_199256.1|//defensin-like protein [Arabidopsis thaliana]
AT5G44680	1406	14.98	0.38	-5.30089	0.903375	Down	NA	GO:0003905//alkylbase DNA N-glycosylase activity	GO:0006281//DNA repair	K01246//DNA-3-methyladenine glycosylase I [EC:3.2.2.20]	gi|15241554|ref|NP_199281.1|//putative 3-methyladenine glycosylase I [Arabidopsis thaliana]
AT5G45680	850	150.66	33.12	-2.18552	0.913646	Down	GO:0009534//chloroplast thylakoid;GO:0044436//thylakoid part	GO:0005527//macrolide binding;GO:0016859//cis-trans isomerase activity	GO:0044267//cellular protein metabolic process	K01802//peptidylprolyl isomerase [EC:5.2.1.8]	gi|15242472|ref|NP_199380.1|//peptidyl-prolyl cis-trans isomerase FKBP13 [Arabidopsis thaliana]
AT5G47060	996	5.305	104.62	4.30166	0.948171	Up	NA	NA	NA	NA	gi|15238001|ref|NP_199517.1|//uncharacterized protein [Arabidopsis thaliana]
AT5G47120	1149	52.565	192.97	1.8762	0.906429	Up	GO:0012505//endomembrane system;GO:0043231//intracellular membrane-bounded organelle;GO:0031224//intrinsic component of membrane	GO:0005488//binding	GO:0006631//fatty acid metabolic process;GO:0006984//ER-nucleus signaling pathway;GO:0006950//response to stress;GO:0043066//negative regulation of apoptotic process	NA	gi|15238017|ref|NP_199523.1|//BAX inhibitor 1 [Arabidopsis thaliana]
AT5G47910	3201	16.955	293.575	4.11395	0.952723	Up	GO:0031224//intrinsic component of membrane	GO:0016209//antioxidant activity;GO:0050664//oxidoreductase activity, acting on NAD(P)H, oxygen as acceptor;GO:0046914//transition metal ion binding;GO:0050662//coenzyme binding	GO:0008152//metabolic process;GO:0012501//programmed cell death;GO:0006952//defense response	K13447//respiratory burst oxidase [EC:1.6.3.- 1.11.1.-]	gi|15238842|ref|NP_199602.1|//respiratory burst oxidase-D [Arabidopsis thaliana]
AT5G48490	447	105.96	10.35	-3.35582	0.932303	Down	GO:0044464//cell part	GO:0008289//lipid binding;GO:0022892//substrate-specific transporter activity;GO:0016787//hydrolase activity;GO:0046914//transition metal ion binding	GO:0010876//lipid localization;GO:0009627//systemic acquired resistance	NA	gi|27754511|gb|AAO22703.1|//unknown protein [Arabidopsis thaliana]
AT5G48540	957	12.47	69.535	2.47928	0.908787	Up	GO:0044464//cell part	NA	GO:0009628//response to abiotic stimulus	K04733//interleukin-1 receptor-associated kinase 4 [EC:2.7.11.1];K04730//interleukin-1 receptor-associated kinase 1 [EC:2.7.11.1]	gi|15239000|ref|NP_199665.1|//receptor-like protein kinase-related family protein [Arabidopsis thaliana]
AT5G49360	2708	285.715	51.18	-2.48092	0.924102	Down	GO:0005618//cell wall;GO:0005576//extracellular region	GO:0004553//hydrolase activity, hydrolyzing O-glycosyl compounds	GO:0003006//developmental process involved in reproduction;GO:0044238//primary metabolic process	K15920//beta-D-xylosidase 4 [EC:3.2.1.37]	gi|15239867|ref|NP_199747.1|//bifunctional {beta}-D-xylosidase/{alpha}-L-arabinofuranosidase [Arabidopsis thaliana]
AT5G49480	896	66.375	291.23	2.13345	0.917131	Up	GO:0044444//cytoplasmic part	GO:0004175//endopeptidase activity;GO:0046872//metal ion binding	GO:0006972//hyperosmotic response;GO:0019538//protein metabolic process;GO:0009725//response to hormone;GO:0009639//response to red or far red light	K02183//calmodulin	gi|15239904|ref|NP_199759.1|//Ca2+-binding protein 1 [Arabidopsis thaliana]
AT5G49570	2438	9.115	211.76	4.53804	0.958709	Up	GO:0043231//intracellular membrane-bounded organelle;GO:0044444//cytoplasmic part	GO:0003677//DNA binding;GO:0016811//hydrolase activity, acting on carbon-nitrogen (but not peptide) bonds, in linear amides	GO:0006281//DNA repair;GO:0010033//response to organic substance;GO:0009636//response to toxic substance	K01456//peptide-N4-(N-acetyl-beta-glucosaminyl)asparagine amidase [EC:3.5.1.52]	gi|15240508|ref|NP_199768.1|//peptide-N(4)-(N-acetyl-beta-glucosaminyl)asparagine amidase [Arabidopsis thaliana]
AT5G49730	2529	101.46	23.485	-2.1111	0.906962	Down	GO:0031224//intrinsic component of membrane;GO:0009536//plastid	GO:0046914//transition metal ion binding;GO:0016723//oxidoreductase activity, oxidizing metal ions, NAD or NADP as acceptor;GO:0050662//coenzyme binding	GO:0022900//electron transport chain;GO:0009314//response to radiation	K13447//respiratory burst oxidase [EC:1.6.3.- 1.11.1.-]	gi|22327672|ref|NP_199784.2|//ferric reduction oxidase 6 [Arabidopsis thaliana]
AT5G49740	2553	68.725	7.475	-3.20069	0.923364	Down	GO:0031224//intrinsic component of membrane;GO:0009536//plastid	GO:0046914//transition metal ion binding;GO:0016723//oxidoreductase activity, oxidizing metal ions, NAD or NADP as acceptor;GO:0050662//coenzyme binding	GO:0022900//electron transport chain;GO:0009314//response to radiation	K13447//respiratory burst oxidase [EC:1.6.3.- 1.11.1.-]	gi|30695741|ref|NP_199785.2|//ferric reduction oxidase 7 [Arabidopsis thaliana]
AT5G50560	468	8.44	241.465	4.83843	0.96488	Up	GO:0031224//intrinsic component of membrane	NA	NA	NA	gi|18423179|ref|NP_568739.1|//uncharacterized protein [Arabidopsis thaliana]
AT5G51070	3202	112.46	527.55	2.2299	0.921334	Up	GO:0009532//plastid stroma;GO:0009526//plastid envelope	GO:0032559//adenyl ribonucleotide binding;GO:0017111//nucleoside-triphosphatase activity	GO:0043170//macromolecule metabolic process	K03696//ATP-dependent Clp protease ATP-binding subunit ClpC	gi|18423233|ref|NP_568750.1|//chaperone protein ClpD [Arabidopsis thaliana]
AT5G51550	1402	43.88	4.62	-3.2476	0.91258	Down	GO:0005618//cell wall	NA	GO:0009628//response to abiotic stimulus	NA	gi|15242118|ref|NP_199968.1|//protein EXORDIUM like 3 [Arabidopsis thaliana]
AT5G51830	1454	9.055	69.555	2.94137	0.916742	Up	NA	GO:0016773//phosphotransferase activity, alcohol group as acceptor	GO:0019321//pentose metabolic process;GO:0010038//response to metal ion;GO:0006796//phosphate-containing compound metabolic process	K00847//fructokinase [EC:2.7.1.4]	gi|15242193|ref|NP_199996.1|//pfkB-like carbohydrate kinase family protein [Arabidopsis thaliana]
AT5G52100	1194	52.765	8.165	-2.69206	0.906532	Down	GO:0009532//plastid stroma;GO:0009570//chloroplast stroma	GO:0016628//oxidoreductase activity, acting on the CH-CH group of donors, NAD or NADP as acceptor;GO:0008839//4-hydroxy-tetrahydrodipicolinate reductase	GO:0019684//photosynthesis, light reaction;GO:0009089//lysine biosynthetic process via diaminopimelate;GO:0019877//diaminopimelate biosynthetic process;GO:0006091//generation of precursor metabolites and energy;GO:0009085//lysine biosynthetic process;GO:0055114//oxidation-reduction process	K16908//chloroplast NAD(P)H dehydrogenase [EC:1.6.99.-]	gi|15242275|ref|NP_200023.1|//putative 4-hydroxy-tetrahydrodipicolinate reductase 3 [Arabidopsis thaliana];gi|10177745|dbj|BAB11058.1|//dihydrodipicolinate reductase-like protein [Arabidopsis thaliana]
AT5G52750	640	5.37	129.42	4.59099	0.956433	Up	NA	NA	NA	NA	gi|15237246|ref|NP_200087.1|//heavy metal transport/detoxification domain-containing protein [Arabidopsis thaliana]
AT5G53160	1183	160.665	46.07	-1.80216	0.901611	Down	GO:0043231//intracellular membrane-bounded organelle	GO:0004871//signal transducer activity;GO:0005488//binding	GO:0009738//abscisic acid-activated signaling pathway	K14496//abscisic acid receptor PYR/PYL family	gi|15238661|ref|NP_200128.1|//regulatory component of ABA receptor 3 [Arabidopsis thaliana]
AT5G54270	1134	1998.78	448.065	-2.15734	0.92156	Down	GO:0043234//protein complex;GO:0009534//chloroplast thylakoid	NA	GO:0006091//generation of precursor metabolites and energy	K08914//light-harvesting complex II chlorophyll a/b binding protein 3	gi|15239602|ref|NP_200238.1|//light-harvesting chlorophyll B-binding protein 3 [Arabidopsis thaliana]
AT5G54500	1026	123.87	981.49	2.98615	0.93464	Up	GO:0043231//intracellular membrane-bounded organelle;GO:0031090//organelle membrane	GO:0016651//oxidoreductase activity, acting on NAD(P)H;GO:0000166//nucleotide binding	GO:0006355//regulation of transcription, DNA-templated	K03809//NAD(P)H dehydrogenase (quinone) [EC:1.6.5.2]	gi|15239652|ref|NP_200261.1|//flavodoxin-like quinone reductase 1 [Arabidopsis thaliana];gi|334188389|ref|NP_001190538.1|//flavodoxin-like quinone reductase 1 [Arabidopsis thaliana]
AT5G54810	1670	117.975	1000.67	3.08441	0.93749	Up	GO:0009532//plastid stroma;GO:0005886//plasma membrane;GO:0009570//chloroplast stroma	GO:0016836//hydro-lyase activity;GO:0048037//cofactor binding;GO:0004834//tryptophan synthase activity;GO:0030170//pyridoxal phosphate binding	GO:0006979//response to oxidative stress;GO:0009683//indoleacetic acid metabolic process;GO:0009684//indoleacetic acid biosynthetic process;GO:0006568//tryptophan metabolic process;GO:0006950//response to stress;GO:0009651//response to salt stress;GO:0000162//tryptophan biosynthetic process	K01696//tryptophan synthase beta chain [EC:4.2.1.20]	gi|15239755|ref|NP_200292.1|//tryptophan synthase beta chain [Arabidopsis thaliana]
AT5G55220	1869	127.15	30.975	-2.03736	0.908275	Down	GO:0009532//plastid stroma;GO:0009526//plastid envelope	GO:0016859//cis-trans isomerase activity	GO:0044267//cellular protein metabolic process;GO:0006810//transport	NA	gi|22327852|ref|NP_200333.2|//trigger factor type chaperone family protein [Arabidopsis thaliana]
AT5G55450	740	64.88	3.565	-4.1858	0.939622	Down	GO:0044464//cell part	GO:0016787//hydrolase activity;GO:0005488//binding	GO:0010876//lipid localization;GO:0009607//response to biotic stimulus	NA	gi|18423748|ref|NP_568824.1|//bifunctional inhibitor/lipid-transfer protein/seed storage 2S albumin-like protein [Arabidopsis thaliana]
AT5G55970	1764	8.095	58.815	2.86108	0.912498	Up	GO:0009536//plastid	GO:0046914//transition metal ion binding	NA	K13148//integrator complex subunit 11 [EC:3.1.27.-]	gi|18423810|ref|NP_568834.1|//RING/U-box domain-containing protein [Arabidopsis thaliana]
AT5G57010	1783	0.36	15.735	5.44984	0.909259	Up	NA	NA	NA	NA	gi|15242016|ref|NP_200511.1|//calmodulin-binding family protein [Arabidopsis thaliana]
AT5G57123	733	0.34	15.525	5.51291	0.9093	Up	NA	NA	NA	NA	gi|22327908|ref|NP_680449.1|//uncharacterized protein [Arabidopsis thaliana]
AT5G57220	1723	2.59	139.875	5.75504	0.976689	Up	GO:0044464//cell part	GO:0005506//iron ion binding;GO:0016491//oxidoreductase activity	GO:0019761//glucosinolate biosynthetic process;GO:0052482//defense response by cell wall thickening	K00517	gi|15242068|ref|NP_200532.1|//cytochrome P450, family 81, subfamily F, polypeptide 2 [Arabidopsis thaliana]
AT5G57345	773	156.945	45.52	-1.78569	0.901058	Down	NA	NA	NA	NA	gi|18423968|ref|NP_568854.1|//uncharacterized protein [Arabidopsis thaliana]
AT5G57480	1563	1.915	28.975	3.91939	0.910612	Up	GO:0044464//cell part	GO:0032559//adenyl ribonucleotide binding;GO:0017111//nucleoside-triphosphatase activity	NA	K08900//mitochondrial chaperone BCS1	gi|15242143|ref|NP_200556.1|//AAA-type ATPase family protein [Arabidopsis thaliana]
AT5G57760	553	41.94	3.82	-3.45668	0.915942	Down	NA	NA	NA	NA	gi|15242857|ref|NP_200584.1|//uncharacterized protein [Arabidopsis thaliana]
AT5G57930	1557	121.86	29.965	-2.02387	0.907557	Down	GO:0009536//plastid	NA	GO:0003006//developmental process involved in reproduction	K00700//1,4-alpha-glucan branching enzyme [EC:2.4.1.18]	gi|30696972|ref|NP_200601.3|//APO protein 2 [Arabidopsis thaliana];gi|30696970|ref|NP_851208.1|//APO protein 2 [Arabidopsis thaliana]
AT5G58250	861	188.955	40.545	-2.22045	0.916127	Down	NA	NA	NA	NA	gi|15237144|ref|NP_200633.1|//uncharacterized protein [Arabidopsis thaliana]
AT5G58260	844	163.64	26.935	-2.60297	0.923343	Down	GO:0043234//protein complex;GO:0009526//plastid envelope;GO:0009534//chloroplast thylakoid	GO:0016651//oxidoreductase activity, acting on NAD(P)H	GO:0050832//defense response to fungus;GO:0008152//metabolic process;GO:0010257//NADH dehydrogenase complex assembly	NA	gi|15237153|ref|NP_200634.1|//NADH dehydrogenase-like complex N [Arabidopsis thaliana]
AT5G58310	1004	17.84	0.61	-4.87016	0.905773	Down	NA	GO:0042802//identical protein binding	GO:0010260//organ senescence;GO:0006730//one-carbon metabolic process;GO:0015996//chlorophyll catabolic process	K08233//polyneuridine-aldehyde esterase [EC:3.1.1.78];K13544//pheophorbidase [EC:3.1.1.82]	gi|15237165|ref|NP_200639.1|//methyl esterase 18 [Arabidopsis thaliana]
AT5G58350	2678	20.665	96.695	2.22625	0.908849	Up	GO:0043231//intracellular membrane-bounded organelle;GO:0005634//nucleus;GO:0005829//cytosol	GO:0004674//protein serine/threonine kinase activity;GO:0005524//ATP binding;GO:0032559//adenyl ribonucleotide binding;GO:0004672//protein kinase activity	GO:0006464//cellular protein modification process;GO:0035556//intracellular signal transduction;GO:0046777//protein autophosphorylation	K08867//WNK lysine deficient protein kinase [EC:2.7.11.1]	gi|15237174|ref|NP_200643.1|//putative serine/threonine-protein kinase WNK4 [Arabidopsis thaliana];gi|75264276|sp|Q9LVL5.1|WNK4_ARATH//RecName: Full=Probable serine/threonine-protein kinase WNK4; Short=AtWNK4; AltName: Full=Protein kinase with no lysine 4 [Arabidopsis thaliana]
AT5G59540	1329	61.975	290.5	2.22878	0.919182	Up	NA	GO:0003824//catalytic activity	GO:0008152//metabolic process	K06892//feruloyl-CoA ortho-hydroxylase [EC:1.14.11.-];K13229//2,4-dihydroxy-1,4-benzoxazin-3-one-glucoside dioxygenase [EC:1.14.20.2]	gi|15238459|ref|NP_200762.1|//oxidoreductase, 2OG-Fe(II) oxygenase family protein [Arabidopsis thaliana]
AT5G59550	1535	11.3	84.5	2.90263	0.919797	Up	NA	GO:0046914//transition metal ion binding	GO:0009743//response to carbohydrate	K11982//E3 ubiquitin-protein ligase RNF115/126 [EC:2.3.2.27]	gi|8885559|dbj|BAA97489.1|//unnamed protein product [Arabidopsis thaliana]
AT5G59880	837	237.205	902.62	1.92798	0.914466	Up	GO:0016020//membrane;GO:0009536//plastid	GO:0008092//cytoskeletal protein binding	GO:0006950//response to stress;GO:0010038//response to metal ion	K05765//cofilin	gi|30697295|ref|NP_851227.1|//actin depolymerizing factor 3 [Arabidopsis thaliana];gi|30697298|ref|NP_568915.2|//actin depolymerizing factor 3 [Arabidopsis thaliana]
AT5G59890	867	66.66	282.615	2.08394	0.916086	Up	GO:0044464//cell part	GO:0008092//cytoskeletal protein binding	GO:0030036//actin cytoskeleton organization;GO:0002218//activation of innate immune response	K05765//cofilin	gi|30697300|ref|NP_851228.1|//actin depolymerizing factor 4 [Arabidopsis thaliana]
AT5G60700	2770	7.44	48.93	2.71734	0.904912	Up	GO:0016021//integral component of membrane	NA	NA	NA	gi|9759334|dbj|BAB09843.1|//unnamed protein product [Arabidopsis thaliana]
AT5G61160	1581	20.17	540.985	4.74531	0.966336	Up	GO:0044464//cell part	GO:0016747//transferase activity, transferring acyl groups other than amino-acyl groups	NA	K14329//agmatine coumaroyltransferase [EC:2.3.1.64 2.3.1.-];K13264//isoflavone 7-O-glucoside-6''-O-malonyltransferase [EC:2.3.1.115]	gi|15240152|ref|NP_200924.1|//anthocyanin 5-aromatic acyltransferase 1 [Arabidopsis thaliana]
AT5G61820	1688	34.15	146.405	2.10001	0.911698	Up	GO:0043231//intracellular membrane-bounded organelle	NA	NA	NA	gi|22328003|ref|NP_200990.2|//uncharacterized protein [Arabidopsis thaliana]
AT5G62140	792	56.29	5.57	-3.33713	0.921396	Down	GO:0009536//plastid	NA	NA	NA	gi|15241700|ref|NP_201020.1|//uncharacterized protein [Arabidopsis thaliana]
AT5G62150	529	4.33	44.195	3.35144	0.915266	Up	GO:0044464//cell part	NA	GO:0009056//catabolic process	K03363//cell division cycle 20, cofactor of APC complex	gi|15241722|ref|NP_201021.1|//peptidoglycan-binding LysM domain-containing protein [Arabidopsis thaliana]
AT5G62360	814	24.205	0.44	-5.78166	0.937285	Down	NA	GO:0004857//enzyme inhibitor activity	NA	K01051//pectinesterase [EC:3.1.1.11]	gi|30697666|ref|NP_201042.2|//plant invertase/pectin methylesterase inhibitor superfamily protein [Arabidopsis thaliana]
AT5G62570	2427	11.6	78.755	2.76325	0.915819	Up	NA	GO:0005515//protein binding;GO:0005516//calmodulin binding	GO:1902478//negative regulation of defense response to bacterium, incompatible interaction	NA	gi|334188577|ref|NP_001190597.1|//calmodulin binding protein 60a [Arabidopsis thaliana]
AT5G62730	1809	0.24	45.225	7.55794	0.971297	Up	GO:0044464//cell part;GO:0016021//integral component of membrane;GO:0005886//plasma membrane	GO:0005215//transporter activity	GO:0006857//oligopeptide transport;GO:0015833//peptide transport	K14638//solute carrier family 15 (peptide/histidine transporter), member 3/4	gi|15241938|ref|NP_201079.1|//probable peptide/nitrate transporter [Arabidopsis thaliana];gi|10177451|dbj|BAB10842.1|//nitrate transporter NTL1 [Arabidopsis thaliana]
AT5G62740	1145	41	146.94	1.84153	0.902575	Up	GO:0043231//intracellular membrane-bounded organelle;GO:0031090//organelle membrane	GO:0019901//protein kinase binding	NA	NA	gi|15241939|ref|NP_201080.1|//Hypersensitive-induced response protein 1 [Arabidopsis thaliana]
AT5G63310	937	330	102.78	-1.68291	0.902062	Down	GO:0009532//plastid stroma;GO:0009526//plastid envelope	GO:0005515//protein binding;GO:0032559//adenyl ribonucleotide binding;GO:0016776//phosphotransferase activity, phosphate group as acceptor	GO:0007602//phototransduction;GO:0009209//pyrimidine ribonucleoside triphosphate biosynthetic process;GO:0009206//purine ribonucleoside triphosphate biosynthetic process;GO:0009132//nucleoside diphosphate metabolic process;GO:0006796//phosphate-containing compound metabolic process;GO:0009755//hormone-mediated signaling pathway;GO:0000302//response to reactive oxygen species	K00940//nucleoside-diphosphate kinase [EC:2.7.4.6]	gi|30697820|ref|NP_568970.2|//nucleoside diphosphate kinase II [Arabidopsis thaliana]
AT5G63790	1317	36.21	148.17	2.03279	0.910161	Up	GO:0043231//intracellular membrane-bounded organelle	GO:0019901//protein kinase binding;GO:0001071//nucleic acid binding transcription factor activity;GO:0003676//nucleic acid binding	GO:0009719//response to endogenous stimulus;GO:0009314//response to radiation;GO:0006950//response to stress;GO:0051707//response to other organism;GO:0034285//response to disaccharide;GO:0032535//regulation of cellular component size	K02437//glycine cleavage system H protein;K00162//pyruvate dehydrogenase E1 component beta subunit [EC:1.2.4.1];K13126//polyadenylate-binding protein	gi|30697896|ref|NP_201184.2|//NAC domain-containing protein 102 [Arabidopsis thaliana]
AT5G63850	1847	24.03	96.91	2.01181	0.904133	Up	GO:0016021//integral component of membrane	GO:0015171//amino acid transmembrane transporter activity	GO:0006865//amino acid transport	K14209//solute carrier family 36 (proton-coupled amino acid transporter)	gi|15237539|ref|NP_201190.1|//amino acid permease 4 [Arabidopsis thaliana]
AT5G64370	1497	31.925	191.61	2.58541	0.924471	Up	GO:0005829//cytosol;GO:0044444//cytoplasmic part;GO:0009570//chloroplast stroma	GO:0016811//hydrolase activity, acting on carbon-nitrogen (but not peptide) bonds, in linear amides;GO:0042578//phosphoric ester hydrolase activity;GO:0003837//beta-ureidopropionase activity	GO:0043562//cellular response to nitrogen levels;GO:0006212//uracil catabolic process;GO:0005975//carbohydrate metabolic process;GO:0031669//cellular response to nutrient levels;GO:0006208//pyrimidine nucleobase catabolic process	K03841//fructose-1,6-bisphosphatase I [EC:3.1.3.11];K01431//beta-ureidopropionase [EC:3.5.1.6]	gi|30698009|ref|NP_201242.2|//beta-ureidopropionase [Arabidopsis thaliana]
AT5G64570	2493	252.225	21.405	-3.55869	0.941652	Down	GO:0030312//external encapsulating structure;GO:0005576//extracellular region	GO:0004553//hydrolase activity, hydrolyzing O-glycosyl compounds	GO:0000272//polysaccharide catabolic process	K15920//beta-D-xylosidase 4 [EC:3.2.1.37]	gi|15237736|ref|NP_201262.1|//beta-D-xylosidase 4 [Arabidopsis thaliana]
AT5G64620	669	51.86	2.63	-4.30149	0.936137	Down	GO:0044464//cell part	GO:0004857//enzyme inhibitor activity	GO:0009628//response to abiotic stimulus	NA	gi|15237747|ref|NP_201267.1|//cell wall / vacuolar inhibitor of fructosidase 2 [Arabidopsis thaliana]
AT5G64660	1540	3.19	36.83	3.52925	0.912108	Up	GO:0043234//protein complex	GO:0019787//ubiquitin-like protein transferase activity	GO:0009743//response to carbohydrate;GO:0032446//protein modification by small protein conjugation	K10260//F-box and WD-40 domain protein 7;K01876//aspartyl-tRNA synthetase [EC:6.1.1.12];K08332//vacuolar protein 8	gi|75309180|sp|Q9FLF4.1|PUB27_ARATH//RecName: Full=U-box domain-containing protein 27; AltName: Full=Plant U-box protein 27 [Arabidopsis thaliana]
AT5G64905	486	1.775	79.915	5.49258	0.967217	Up	NA	NA	NA	NA	gi|18424888|ref|NP_569002.1|//elicitor peptide 3 [Arabidopsis thaliana]
AT5G65140	1548	3.805	86.19	4.50155	0.949319	Up	NA	GO:0019203//carbohydrate phosphatase activity	GO:0005991//trehalose metabolic process	K01087//trehalose 6-phosphate phosphatase [EC:3.1.3.12]	gi|42568786|ref|NP_201319.2|//probable trehalose-phosphate phosphatase J [Arabidopsis thaliana];gi|186532766|ref|NP_001119501.1|//probable trehalose-phosphate phosphatase J [Arabidopsis thaliana]
AT5G65270	954	37.675	147.27	1.96678	0.907783	Up	GO:0016020//membrane	GO:0032561//guanyl ribonucleotide binding	GO:0006810//transport;GO:0035556//intracellular signal transduction	K07904//Ras-related protein Rab-11A	gi|15238392|ref|NP_201330.1|//RAB GTPase homolog A4A [Arabidopsis thaliana]
AT5G65600	2208	0.375	22.935	5.93452	0.936547	Up	GO:0044464//cell part;GO:0016021//integral component of membrane;GO:0005886//plasma membrane	GO:0030246//carbohydrate binding;GO:0004674//protein serine/threonine kinase activity;GO:0005524//ATP binding;GO:0032559//adenyl ribonucleotide binding;GO:0004672//protein kinase activity	GO:0006464//cellular protein modification process;GO:0006468//protein phosphorylation	K04733//interleukin-1 receptor-associated kinase 4 [EC:2.7.11.1];K04730//interleukin-1 receptor-associated kinase 1 [EC:2.7.11.1]	gi|15239088|ref|NP_201363.1|//concanavalin A-like lectin kinase-like protein [Arabidopsis thaliana]
AT5G65730	1115	106.02	1.89	-5.80981	0.974516	Down	GO:0030312//external encapsulating structure;GO:0005576//extracellular region	GO:0016758//transferase activity, transferring hexosyl groups;GO:0016798//hydrolase activity, acting on glycosyl bonds	GO:0006950//response to stress;GO:0044042//glucan metabolic process	K08235//xyloglucan:xyloglucosyl transferase [EC:2.4.1.207]	gi|18424986|ref|NP_569019.1|//probable xyloglucan endotransglucosylase/hydrolase protein 6 [Arabidopsis thaliana]
AT5G66040	616	338.225	107.27	-1.65674	0.901488	Down	GO:0009536//plastid	GO:0016783//sulfurtransferase activity	NA	K15692//E3 ubiquitin-protein ligase RNF13 [EC:2.3.2.27]	gi|30698182|ref|NP_851278.1|//thiosulfate sulfurtransferase 16 [Arabidopsis thaliana]
AT5G66320	1513	8.37	51.25	2.61425	0.904646	Up	NA	GO:0003677//DNA binding	GO:0006351//transcription, DNA-templated	K19027//zinc finger FYVE domain-containing protein 26;K17894	gi|15239343|ref|NP_201433.1|//GATA transcription factor 5 [Arabidopsis thaliana]
AT5G66650	1286	4.045	39.665	3.29365	0.909648	Up	NA	NA	NA	NA	gi|15240047|ref|NP_201466.1|//uncharacterized protein [Arabidopsis thaliana]

## Sheet: D6(probability>=0.9)
Differentially expressed genes after MPK3/MPK6 activation (DEX treatment 6 h compared to 0 h)
GeneID	Length	D0_R-Expression	D6_R-Expression	log2FoldChange(D6_R/D0_R)	Probability	Up/Down-Regulation(D6_R/D0_R)	Cellular Component	Molecular Function	Biological Process	Kegg Orthology	Nr Description
AT1G01080	1319	76.45	7.475	-3.35437	0.918669	Down	GO:0032991//macromolecular complex;GO:0009532//plastid stroma;GO:0009526//plastid envelope	GO:0003676//nucleic acid binding	NA	K13126//polyadenylate-binding protein	gi|79316226|ref|NP_001030925.1|//RNA-binding (RRM/RBD/RNP motifs) family protein [Arabidopsis thaliana];gi|15223293|ref|NP_171616.1|//RNA-binding (RRM/RBD/RNP motifs) family protein [Arabidopsis thaliana]
AT1G01120	1899	15.755	409.3	4.69928	0.962564	Up	GO:0043231//intracellular membrane-bounded organelle;GO:0005840//ribosome	GO:0005488//binding;GO:0004312//fatty acid synthase activity	GO:0009314//response to radiation;GO:0007275//multicellular organism development;GO:0006950//response to stress;GO:0006633//fatty acid biosynthetic process	K15397//3-ketoacyl-CoA synthase [EC:2.3.1.199]	gi|22329274|ref|NP_171620.2|//3-ketoacyl-CoA synthase 1 [Arabidopsis thaliana]
AT1G01170	503	159.075	19.92	-2.99742	0.922933	Down	GO:0042579//microbody	NA	GO:0006979//response to oxidative stress;GO:0051707//response to other organism	NA	gi|15223334|ref|NP_171625.1|//uncharacterized protein [Arabidopsis thaliana]
AT1G01320	6159	95.265	2.11	-5.49663	0.966766	Down	GO:0005634//nucleus;GO:0005829//cytosol	NA	NA	K03255//protein TIF31	gi|334182214|ref|NP_001184884.1|//tetratricopeptide repeat-containing protein [Arabidopsis thaliana];gi|42561588|ref|NP_171639.3|//tetratricopeptide repeat-containing protein [Arabidopsis thaliana]
AT1G01340	2403	4.035	48.02	3.57299	0.910673	Up	GO:0031224//intrinsic component of membrane;GO:0005887//integral component of plasma membrane	GO:0005249//voltage-gated potassium channel activity;GO:0005515//protein binding;GO:0030551//cyclic nucleotide binding;GO:0000166//nucleotide binding;GO:0015075//ion transmembrane transporter activity;GO:0005516//calmodulin binding	GO:0006810//transport;GO:0034220//ion transmembrane transport;GO:0042391//regulation of membrane potential	K05391//cyclic nucleotide gated channel, other eukaryote	gi|334182216|ref|NP_001184885.1|//cyclic nucleotide gated channel 10 [Arabidopsis thaliana];gi|18378827|ref|NP_563625.1|//cyclic nucleotide gated channel 10 [Arabidopsis thaliana]
AT1G01430	1642	30.285	1.485	-4.35007	0.914466	Down	NA	NA	NA	NA	gi|30678135|ref|NP_171650.2|//protein trichome birefringence-like 25 [Arabidopsis thaliana]
AT1G01610	1856	24.21	0.89	-4.76565	0.913913	Down	GO:0043231//intracellular membrane-bounded organelle	GO:0016411//acylglycerol O-acyltransferase activity	GO:0006633//fatty acid biosynthetic process	K13508//glycerol-3-phosphate acyltransferase [EC:2.3.1.15]	gi|15223437|ref|NP_171667.1|//bifunctional sn-glycerol-3-phosphate 2-O-acyltransferase/phosphatase [Arabidopsis thaliana]
AT1G01620	1308	368.385	59.865	-2.62143	0.920309	Down	GO:0031224//intrinsic component of membrane;GO:0009536//plastid	GO:0005372//water transmembrane transporter activity	GO:0006950//response to stress;GO:0042044//fluid transport	K09872//aquaporin PIP	gi|15223438|ref|NP_171668.1|//aquaporin PIP1-3 [Arabidopsis thaliana]
AT1G01720	1316	43.485	359.76	3.04845	0.928407	Up	NA	GO:0001071//nucleic acid binding transcription factor activity;GO:0003676//nucleic acid binding	GO:0009738//abscisic acid-activated signaling pathway;GO:0006950//response to stress	K02437//glycine cleavage system H protein;K00162//pyruvate dehydrogenase E1 component beta subunit [EC:1.2.4.1];K13126//polyadenylate-binding protein;K05941//glutathione gamma-glutamylcysteinyltransferase [EC:2.3.2.15]	gi|51316206|sp|Q39013.2|NAC2_ARATH//RecName: Full=NAC domain-containing protein 2; Short=ANAC002 [Arabidopsis thaliana]
AT1G02150	1910	90.64	4.49	-4.33536	0.942718	Down	GO:0009536//plastid	NA	NA	K17964//leucine-rich PPR motif-containing protein, mitochondrial;K17710//pentatricopeptide repeat domain-containing protein 1	gi|22329290|ref|NP_171717.2|//pentatricopeptide repeat-containing protein [Arabidopsis thaliana]
AT1G02170	1336	19.92	194.33	3.28622	0.928243	Up	NA	GO:0004175//endopeptidase activity	GO:0019538//protein metabolic process	NA	gi|30678252|ref|NP_171719.2|//metacaspase 1 [Arabidopsis thaliana]
AT1G02280	1173	93.185	12.215	-2.93144	0.913421	Down	GO:0009527//plastid outer membrane;GO:0031011//Ino80 complex	GO:0008320//protein transmembrane transporter activity;GO:0032561//guanyl ribonucleotide binding;GO:0042802//identical protein binding;GO:0017111//nucleoside-triphosphatase activity	GO:0006605//protein targeting;GO:0009207//purine ribonucleoside triphosphate catabolic process	K11671//nuclear factor related to kappa-B-binding protein;K14402//cleavage and polyadenylation specificity factor subunit 2	gi|15217705|ref|NP_171730.1|//translocase of chloroplast 33 [Arabidopsis thaliana];gi|15217706|ref|NP_171731.1|//uncharacterized protein [Arabidopsis thaliana]
AT1G02920	925	96.945	10590.9	6.77144	0.993808	Up	GO:0016020//membrane;GO:0043231//intracellular membrane-bounded organelle;GO:0030312//external encapsulating structure	GO:0046914//transition metal ion binding;GO:0003824//catalytic activity;GO:0042277//peptide binding	GO:0050832//defense response to fungus;GO:0009404//toxin metabolic process;GO:0006970//response to osmotic stress;GO:0010038//response to metal ion	K00799//glutathione S-transferase [EC:2.5.1.18]	gi|15218639|ref|NP_171791.1|//glutathione S-transferase F7 [Arabidopsis thaliana]
AT1G02930	1014	108.015	13972.1	7.01518	0.995121	Up	GO:0043231//intracellular membrane-bounded organelle;GO:0005634//nucleus;GO:0009506//plasmodesma;GO:0030312//external encapsulating structure;GO:0005773//vacuole;GO:0005618//cell wall;GO:0005829//cytosol;GO:0005739//mitochondrion	GO:0004364//glutathione transferase activity;GO:2001227//quercitrin binding;GO:2001147//camalexin binding;GO:0046914//transition metal ion binding;GO:0003824//catalytic activity;GO:0042277//peptide binding;GO:0050897//cobalt ion binding;GO:0005507//copper ion binding;GO:0043295//glutathione binding	GO:0050832//defense response to fungus;GO:0009817//defense response to fungus, incompatible interaction;GO:0009414//response to water deprivation;GO:0009404//toxin metabolic process;GO:0006970//response to osmotic stress;GO:0042742//defense response to bacterium;GO:0006979//response to oxidative stress;GO:0006749//glutathione metabolic process;GO:0046686//response to cadmium ion;GO:0009407//toxin…	K00799//glutathione S-transferase [EC:2.5.1.18]	gi|15218640|ref|NP_171792.1|//glutathione S-transferase F6 [Arabidopsis thaliana];gi|15218639|ref|NP_171791.1|//glutathione S-transferase F7 [Arabidopsis thaliana]
AT1G03130	892	679.43	17.625	-5.26863	0.974414	Down	GO:0009526//plastid envelope;GO:0009534//chloroplast thylakoid;GO:0009522//photosystem I;GO:0009570//chloroplast stroma	NA	GO:0044237//cellular metabolic process	K02692//photosystem I subunit II	gi|15218708|ref|NP_171812.1|//photosystem I reaction center subunit D-2 [Arabidopsis thaliana]
AT1G03220	1530	102.015	1118.56	3.45479	0.936567	Up	GO:0016020//membrane;GO:0005618//cell wall	GO:0004175//endopeptidase activity	GO:0019538//protein metabolic process;GO:0006970//response to osmotic stress	K00924;K01381//saccharopepsin [EC:3.4.23.25]	gi|15218740|ref|NP_171821.1|//aspartyl protease-like protein [Arabidopsis thaliana]
AT1G03600	780	758.88	52.97	-3.84062	0.945178	Down	GO:0009523//photosystem II;GO:0009534//chloroplast thylakoid	NA	GO:0009765//photosynthesis, light harvesting	K08902//photosystem II Psb27 protein	gi|18379115|ref|NP_563687.1|//photosystem II Psb27 protein [Arabidopsis thaliana]
AT1G03630	1379	66.5	1.115	-5.89824	0.966028	Down	GO:0009526//plastid envelope;GO:0009534//chloroplast thylakoid	GO:0016651//oxidoreductase activity, acting on NAD(P)H;GO:0016628//oxidoreductase activity, acting on the CH-CH group of donors, NAD or NADP as acceptor	GO:0006779//porphyrin-containing compound biosynthetic process	K00218//protochlorophyllide reductase [EC:1.3.1.33]	gi|79316418|ref|NP_001030948.1|//protochlorophyllide reductase C [Arabidopsis thaliana];gi|15218860|ref|NP_171860.1|//protochlorophyllide reductase C [Arabidopsis thaliana]
AT1G03680	910	428.665	30.53	-3.81155	0.943989	Down	GO:0009532//plastid stroma;GO:0005576//extracellular region;GO:0009526//plastid envelope;GO:0009534//chloroplast thylakoid	GO:0015036//disulfide oxidoreductase activity;GO:0030234//enzyme regulator activity	GO:0006950//response to stress;GO:0006091//generation of precursor metabolites and energy;GO:0044093//positive regulation of molecular function;GO:0019725//cellular homeostasis;GO:0018904//ether metabolic process;GO:0044092//negative regulation of molecular function;GO:0005975//carbohydrate metabolic process;GO:0051234//establishment of localization	K03671//thioredoxin 1	gi|30678634|ref|NP_849585.1|//thioredoxin M1 [Arabidopsis thaliana]
AT1G03870	1035	159.105	17.335	-3.19822	0.926193	Down	GO:0005618//cell wall;GO:0031225//anchored component of membrane	NA	NA	K19519//transforming growth factor-beta-induced protein;K06464;K03456//serine/threonine-protein phosphatase 2A regulatory subunit A;K06588//null	gi|18379157|ref|NP_563692.1|//fasciclin-like arabinogalactan protein 9 [Arabidopsis thaliana]
AT1G04100	1349	3.36	55.485	4.04556	0.925968	Up	GO:0043231//intracellular membrane-bounded organelle	GO:0005515//protein binding;GO:0001071//nucleic acid binding transcription factor activity	GO:0006396//RNA processing;GO:0009743//response to carbohydrate;GO:0009755//hormone-mediated signaling pathway	K13217//pre-mRNA-processing factor 39;K14484//auxin-responsive protein IAA	gi|3142300|gb|AAC16751.1|//Contains similarity to pre-mRNA processing protein PRP39 gb|L29224 from S. cerevisiae. ESTs gb|R64908 and gb|T88158, gb|N38703 and gb|AA651043 come from this gene [Arabidopsis thaliana];gi|15219646|ref|NP_171906.1|//auxin-responsive protein IAA10 [Arabidopsis thaliana]
AT1G04350	1429	44.06	2.515	-4.13084	0.921662	Down	GO:0005737//cytoplasm	GO:0046872//metal ion binding;GO:0016706//oxidoreductase activity, acting on paired donors, with incorporation or reduction of molecular oxygen, 2-oxoglutarate as one donor, and incorporation of one atom each of oxygen into both donors	GO:0008152//metabolic process;GO:0055114//oxidation-reduction process	K06892//feruloyl-CoA ortho-hydroxylase [EC:1.14.11.-];K13229//2,4-dihydroxy-1,4-benzoxazin-3-one-glucoside dioxygenase [EC:1.14.20.2]	gi|15219715|ref|NP_171930.1|//1-aminocyclopropane-1-carboxylate oxidase-like 6 [Arabidopsis thaliana]
AT1G04640	896	63.935	2.63	-4.60347	0.942	Down	GO:0044424//intracellular part	GO:0004518//nuclease activity	GO:0006790//sulfur compound metabolic process;GO:0006399//tRNA metabolic process;GO:0006633//fatty acid biosynthetic process;GO:0018065//protein-cofactor linkage	K03801//lipoyl(octanoyl) transferase [EC:2.3.1.181]	gi|2494127|gb|AAB80636.1|//Contains similarity to Mycobacterium LIPB gene (gb|Q104041) [Arabidopsis thaliana]
AT1G04800	835	284.445	56.665	-2.32762	0.912416	Down	NA	NA	NA	NA	gi|15220324|ref|NP_171972.1|//glycine-rich protein [Arabidopsis thaliana]
AT1G04940	1138	59.06	4.85	-3.60612	0.918382	Down	GO:0031224//intrinsic component of membrane	NA	NA	NA	gi|145335109|ref|NP_171986.3|//protein TIC 20 [Arabidopsis thaliana]
AT1G04980	1593	13.445	104.98	2.96497	0.915512	Up	GO:0016020//membrane;GO:0043231//intracellular membrane-bounded organelle	GO:0015036//disulfide oxidoreductase activity;GO:0016862//intramolecular oxidoreductase activity, interconverting keto- and enol-groups	GO:0019725//cellular homeostasis;GO:0033554//cellular response to stress;GO:0018904//ether metabolic process	K09584//protein disulfide-isomerase A6 [EC:5.3.4.1]	gi|7211992|gb|AAF40463.1|AC004809_21//Strong simialrity to the disulfide isomerase precursor homolog T21L14.14 gi|2702281 from A. thaliana on BAC gb|AC003033 [Arabidopsis thaliana]
AT1G05140	1509	44.665	2.61	-4.09702	0.921908	Down	GO:0009528//plastid inner membrane	GO:0004175//endopeptidase activity	GO:0009657//plastid organization;GO:0019538//protein metabolic process	NA	gi|18390484|ref|NP_563729.1|//peptidase M50 family protein [Arabidopsis thaliana]
AT1G05385	746	36.245	1.975	-4.19786	0.917787	Down	GO:0009534//chloroplast thylakoid	NA	GO:0019684//photosynthesis, light reaction	K08902//photosystem II Psb27 protein	gi|18390518|ref|NP_563737.1|//photosystem II D1 precursor processing protein PSB27-H2 [Arabidopsis thaliana]
AT1G05675	1493	0.01	67.505	12.7208	0.980544	Up	NA	GO:0035251//UDP-glucosyltransferase activity	GO:0009653//anatomical structure morphogenesis;GO:0009414//response to water deprivation;GO:0034614//cellular response to reactive oxygen species;GO:0042538//hyperosmotic salinity response;GO:0009737//response to abscisic acid;GO:0009850//auxin metabolic process	K13691//pathogen-inducible salicylic acid glucosyltransferase [EC:2.4.1.-]	gi|334182317|ref|NP_001184915.1|//UDP-Glycosyltransferase superfamily protein [Arabidopsis thaliana]
AT1G05960	3631	19.865	113.585	2.51547	0.908131	Up	GO:0016020//membrane	NA	NA	NA	gi|18390595|ref|NP_563755.1|//ARM repeat superfamily protein [Arabidopsis thaliana];gi|238478362|ref|NP_001154308.1|//ARM repeat superfamily protein [Arabidopsis thaliana]
AT1G06190	1470	78.125	7.11	-3.45786	0.921601	Down	GO:0009536//plastid	GO:0042625//ATPase coupled ion transmembrane transporter activity;GO:0032559//adenyl ribonucleotide binding	GO:0009725//response to hormone;GO:0006351//transcription, DNA-templated	NA	gi|18390623|ref|NP_563761.1|//ribonucleic acid-binding protein RHON1 [Arabidopsis thaliana];gi|145323754|ref|NP_001077466.1|//ribonucleic acid-binding protein RHON1 [Arabidopsis thaliana]
AT1G06680	1139	2784.72	132.97	-4.38836	0.958361	Down	GO:0009523//photosystem II;GO:0009532//plastid stroma;GO:0005576//extracellular region;GO:0009526//plastid envelope;GO:0009534//chloroplast thylakoid	GO:0046872//metal ion binding;GO:0008187//poly-pyrimidine tract binding	GO:0006952//defense response;GO:0006091//generation of precursor metabolites and energy	K02717//photosystem II oxygen-evolving enhancer protein 2	gi|15222166|ref|NP_172153.1|//photosystem II subunit P-1 [Arabidopsis thaliana]
AT1G06800	1905	10.06	112.565	3.48406	0.927608	Up	GO:0009536//plastid	NA	GO:0044238//primary metabolic process	K16818//phospholipase A1 [EC:3.1.1.32]	gi|30679836|ref|NP_849603.1|//phospholipase A1-Igamma1 [Arabidopsis thaliana];gi|18390691|ref|NP_563772.1|//phospholipase A1-Igamma1 [Arabidopsis thaliana]
AT1G06830	505	4.355	46.725	3.42345	0.90729	Up	GO:0044464//cell part	GO:0015036//disulfide oxidoreductase activity	GO:0019725//cellular homeostasis	K03676//glutaredoxin 3	gi|15222209|ref|NP_172168.1|//monothiol glutaredoxin-S11 [Arabidopsis thaliana]
AT1G07000	2024	7.91	263.765	5.05943	0.968181	Up	GO:0016020//membrane;GO:0043231//intracellular membrane-bounded organelle;GO:0043234//protein complex;GO:0031988//membrane-bounded vesicle;GO:0044444//cytoplasmic part	NA	GO:0006887//exocytosis	K07195//exocyst complex component 7	gi|15222266|ref|NP_172181.1|//exocyst subunit exo70 family protein B2 [Arabidopsis thaliana]
AT1G07050	833	29.85	0.975	-4.93618	0.926911	Down	NA	NA	NA	K12130//pseudo-response regulator 5;K12127//pseudo-response regulator 1;K12129//pseudo-response regulator 7	gi|18390719|ref|NP_563778.1|//CCT motif family protein [Arabidopsis thaliana]
AT1G07280	2022	44.275	2.775	-3.99593	0.920002	Down	GO:0009536//plastid	NA	NA	NA	gi|42561776|ref|NP_172208.2|//tetratricopeptide repeat-containing protein-like protein [Arabidopsis thaliana]
AT1G07320	1090	496.375	71.7	-2.79139	0.923384	Down	GO:0009532//plastid stroma;GO:0009534//chloroplast thylakoid;GO:0000315//organellar large ribosomal subunit	GO:0008187//poly-pyrimidine tract binding;GO:0005198//structural molecule activity	GO:0010467//gene expression	K02926//large subunit ribosomal protein L4	gi|30680078|ref|NP_849604.1|//50S ribosomal protein L4 [Arabidopsis thaliana]
AT1G07400	816	2.845	98.725	5.11691	0.96039	Up	NA	NA	GO:0044267//cellular protein metabolic process;GO:0006970//response to osmotic stress;GO:0009642//response to light intensity;GO:0006461//protein complex assembly;GO:0000302//response to reactive oxygen species	K13993//HSP20 family protein	gi|15222395|ref|NP_172220.1|//class I heat shock protein [Arabidopsis thaliana]
AT1G07440	1008	58.14	1.675	-5.1173	0.950795	Down	NA	GO:0003824//catalytic activity;GO:0005488//binding	GO:0008152//metabolic process;GO:0009628//response to abiotic stimulus;GO:0010038//response to metal ion	K08081//tropinone reductase I [EC:1.1.1.206]	gi|15222399|ref|NP_172224.1|//NAD(P)-binding Rossmann-fold superfamily protein [Arabidopsis thaliana]
AT1G07620	2038	5.995	72.82	3.6025	0.922851	Up	GO:0005634//nucleus;GO:0044464//cell part;GO:0005739//mitochondrion	GO:0046872//metal ion binding;GO:0032561//guanyl ribonucleotide binding;GO:0017111//nucleoside-triphosphatase activity	GO:0046686//response to cadmium ion;GO:0009207//purine ribonucleoside triphosphate catabolic process	K03979//GTPase [EC:3.6.5.-];K17710//pentatricopeptide repeat domain-containing protein 1	gi|51968420|dbj|BAD42902.1|//putative GTP-binding protein [Arabidopsis thaliana];gi|145335230|ref|NP_172241.2|//GTPase OBGM [Arabidopsis thaliana];gi|15222438|ref|NP_172238.1|//pentatricopeptide repeat-containing protein [Arabidopsis thaliana]
AT1G08380	703	2825.57	185.09	-3.93225	0.947987	Down	GO:0009521//photosystem;GO:0009536//plastid	NA	GO:0009765//photosynthesis, light harvesting	K14332//photosystem I subunit PsaO	gi|18390888|ref|NP_563815.1|//photosystem I subunit O [Arabidopsis thaliana]
AT1G08520	2549	130.985	16.285	-3.00779	0.921027	Down	GO:0010007//magnesium chelatase complex;GO:0009532//plastid stroma;GO:0043234//protein complex;GO:0009534//chloroplast thylakoid;GO:0009570//chloroplast stroma	GO:0051003//ligase activity, forming nitrogen-metal bonds, forming coordination complexes;GO:0005524//ATP binding;GO:0016851//magnesium chelatase activity;GO:0032559//adenyl ribonucleotide binding;GO:0016462//pyrophosphatase activity	GO:0006779//porphyrin-containing compound biosynthetic process;GO:0015979//photosynthesis;GO:0015995//chlorophyll biosynthetic process	K03404//magnesium chelatase subunit D [EC:6.6.1.1]	gi|30680676|ref|NP_563821.2|//magnesium-chelatase subunit chlD [Arabidopsis thaliana]
AT1G08540	2408	98.355	3.995	-4.62173	0.949791	Down	GO:0009536//plastid;GO:0009507//chloroplast	GO:0003677//DNA binding;GO:0034062//RNA polymerase activity;GO:0000996//core DNA-dependent RNA polymerase binding promoter specificity activity;GO:0001071//nucleic acid binding transcription factor activity;GO:0003676//nucleic acid binding;GO:0003899//DNA-directed RNA polymerase activity;GO:0016987//sigma factor activity;GO:0003700//transcription factor activity, sequence-specific DNA binding	GO:0009637//response to blue light;GO:0006355//regulation of transcription, DNA-templated;GO:0006351//transcription, DNA-templated;GO:0010114//response to red light;GO:0009639//response to red or far red light;GO:0006352//DNA-templated transcription, initiation	K09839//violaxanthin de-epoxidase [EC:1.23.5.1];K03086//RNA polymerase primary sigma factor	gi|15223259|ref|NP_172330.1|//RNA polymerase sigma subunit 2 [Arabidopsis thaliana]
AT1G08830	872	50.45	391.29	2.95531	0.925804	Up	GO:0044424//intracellular part	GO:0016209//antioxidant activity;GO:0043169//cation binding;GO:0003824//catalytic activity	GO:0006801//superoxide metabolic process;GO:0006970//response to osmotic stress;GO:0006952//defense response;GO:0010038//response to metal ion	K04565//superoxide dismutase, Cu-Zn family [EC:1.15.1.1]	gi|15223944|ref|NP_172360.1|//superoxide dismutase [Cu-Zn] [Arabidopsis thaliana]
AT1G08940	913	11.395	321.86	4.81996	0.963937	Up	NA	NA	NA	NA	gi|15223983|ref|NP_172369.1|//phosphoglycerate mutase-like protein [Arabidopsis thaliana]
AT1G08980	1512	61.03	3.825	-3.99599	0.928264	Down	GO:0044424//intracellular part;GO:0005829//cytosol	GO:0016879//ligase activity, forming carbon-nitrogen bonds;GO:0016811//hydrolase activity, acting on carbon-nitrogen (but not peptide) bonds, in linear amides;GO:0016884//carbon-nitrogen ligase activity, with glutamine as amido-N-donor;GO:0004040//amidase activity;GO:0043864//indoleacetamide hydrolase activity	GO:0009683//indoleacetic acid metabolic process;GO:0009684//indoleacetic acid biosynthetic process	K08066//nuclear transcription factor Y, gamma;K02433//aspartyl-tRNA(Asn)/glutamyl-tRNA(Gln) amidotransferase subunit A [EC:6.3.5.6 6.3.5.7]	gi|18390964|ref|NP_563831.1|//amidase 1 [Arabidopsis thaliana]
AT1G09200	607	99.035	16.045	-2.62581	0.909156	Down	GO:0043231//intracellular membrane-bounded organelle;GO:0000785//chromatin	GO:0003676//nucleic acid binding	GO:0034728//nucleosome organization	K11253//histone H3	gi|590578141|ref|XP_007013423.1|//Histone superfamily protein [Theobroma cacao]
AT1G09310	826	361.215	4.875	-6.21131	0.986694	Down	GO:0005576//extracellular region	GO:0005488//binding	NA	NA	gi|18391006|ref|NP_563841.1|//uncharacterized protein [Arabidopsis thaliana]
AT1G09340	1481	761.575	88.405	-3.10679	0.930642	Down	GO:0030529//intracellular ribonucleoprotein complex;GO:0005576//extracellular region;GO:0009526//plastid envelope;GO:0042579//microbody;GO:0009570//chloroplast stroma	GO:0048037//cofactor binding	GO:0009657//plastid organization;GO:0042254//ribosome biogenesis;GO:0008152//metabolic process;GO:0006952//defense response;GO:0048511//rhythmic process	K12450//UDP-glucose 4,6-dehydratase [EC:4.2.1.76];K01710//dTDP-glucose 4,6-dehydratase [EC:4.2.1.46]	gi|15217485|ref|NP_172405.1|//chloroplast stem-loop binding protein [Arabidopsis thaliana]
AT1G09630	938	21.205	202	3.25188	0.928305	Up	GO:0016020//membrane;GO:0043231//intracellular membrane-bounded organelle;GO:0044444//cytoplasmic part	GO:0032561//guanyl ribonucleotide binding;GO:0003824//catalytic activity	GO:0006810//transport;GO:0035556//intracellular signal transduction	K07904//Ras-related protein Rab-11A	gi|15217568|ref|NP_172434.1|//RAB GTPase 11C [Arabidopsis thaliana]
AT1G09750	1578	75.02	1.84	-5.3495	0.95996	Down	GO:0005618//cell wall;GO:0005576//extracellular region	GO:0004175//endopeptidase activity	GO:0019538//protein metabolic process	K00924;K01381//saccharopepsin [EC:3.4.23.25]	gi|18391062|ref|NP_563851.1|//aspartyl protease-like protein [Arabidopsis thaliana]
AT1G10360	907	68.91	2.09	-5.04314	0.953276	Down	GO:0009536//plastid	GO:0016765//transferase activity, transferring alkyl or aryl (other than methyl) groups	GO:0048528//post-embryonic root development;GO:0009404//toxin metabolic process;GO:0009416//response to light stimulus;GO:0043434//response to peptide hormone	K00799//glutathione S-transferase [EC:2.5.1.18]	gi|15218517|ref|NP_172507.1|//glutathione S-transferase TAU 18 [Arabidopsis thaliana]
AT1G10470	1275	45.245	4.335	-3.38365	0.906491	Down	GO:0043231//intracellular membrane-bounded organelle	GO:0004871//signal transducer activity;GO:0005488//binding	GO:0010017//red or far-red light signaling pathway;GO:0007623//circadian rhythm;GO:0003006//developmental process involved in reproduction;GO:0009755//hormone-mediated signaling pathway	K14492//two-component response regulator ARR-A family	gi|15218550|ref|NP_172517.1|//two-component response regulator ARR4 [Arabidopsis thaliana]
AT1G10522	980	37.415	2.575	-3.86097	0.910878	Down	GO:0042646//plastid nucleoid;GO:0009536//plastid	NA	GO:0010468//regulation of gene expression;GO:0009642//response to light intensity	NA	gi|18391169|ref|NP_563872.1|//protein PRIN2 [Arabidopsis thaliana]
AT1G10585	850	4.135	130.945	4.98493	0.960759	Up	GO:0043231//intracellular membrane-bounded organelle;GO:0080008//Cul4-RING E3 ubiquitin ligase complex;GO:0071013//catalytic step 2 spliceosome	GO:0000166//nucleotide binding;GO:0001071//nucleic acid binding transcription factor activity	GO:0000398//mRNA splicing, via spliceosome;GO:0006351//transcription, DNA-templated	K12816//pre-mRNA-processing factor 17	gi|79340924|ref|NP_563873.2|//basic helix-loop-helix domain-containing protein [Arabidopsis thaliana];gi|30681779|ref|NP_172528.2|//transducin/WD40 repeat-like superfamily protein [Arabidopsis thaliana]
AT1G10700	1518	21.485	442.74	4.36506	0.954609	Up	NA	GO:0046872//metal ion binding;GO:0016778//diphosphotransferase activity	GO:0006796//phosphate-containing compound metabolic process;GO:0009117//nucleotide metabolic process	K00948//ribose-phosphate pyrophosphokinase [EC:2.7.6.1]	gi|15220191|ref|NP_172540.1|//ribose-phosphate pyrophosphokinase 3 [Arabidopsis thaliana]
AT1G10740	1892	23.19	112.865	2.28302	0.901816	Up	NA	NA	NA	K07393//putative glutathione S-transferase	gi|15220205|ref|NP_172544.1|//alpha/beta-Hydrolases superfamily protein [Arabidopsis thaliana]
AT1G10960	654	1312.36	78.915	-4.05571	0.949852	Down	GO:0009532//plastid stroma	GO:0043169//cation binding;GO:0051536//iron-sulfur cluster binding	GO:0022900//electron transport chain;GO:0009314//response to radiation	K02639//ferredoxin	gi|15220256|ref|NP_172565.1|//ferredoxin 1 [Arabidopsis thaliana]
AT1G11200	1153	11.22	262.655	4.54902	0.957356	Up	GO:0044464//cell part	NA	NA	NA	gi|18391247|ref|NP_563884.1|//uncharacterized protein [Arabidopsis thaliana]
AT1G11430	953	153.08	17.72	-3.11084	0.923261	Down	GO:0009532//plastid stroma	NA	NA	NA	gi|15220382|ref|NP_172610.1|//multiple organellar RNA editing factor 9 [Arabidopsis thaliana]
AT1G11720	3533	25.33	1.325	-4.25678	0.904523	Down	GO:0005618//cell wall;GO:0009536//plastid	GO:0046527//glucosyltransferase activity;GO:0016843//amine-lyase activity	GO:0005977//glycogen metabolic process;GO:0005982//starch metabolic process	K00703//starch synthase [EC:2.4.1.21]	gi|334182477|ref|NP_172637.2|//starch synthase 3 [Arabidopsis thaliana];gi|334182479|ref|NP_001184965.1|//starch synthase 3 [Arabidopsis thaliana]
AT1G11820	1924	34.42	2.37	-3.86029	0.908275	Down	GO:0044464//cell part	GO:0008422//beta-glucosidase activity;GO:0043167//ion binding	GO:0044238//primary metabolic process	K15429//tRNA (guanine37-N1)-methyltransferase [EC:2.1.1.228];K19619//tyrosyl-DNA phosphodiesterase 2 [EC:3.1.4.-]	gi|334182485|ref|NP_001184967.1|//O-glycosyl hydrolases family 17 protein [Arabidopsis thaliana];gi|79342176|ref|NP_172647.2|//O-glycosyl hydrolases family 17 protein [Arabidopsis thaliana]
AT1G11860	1600	1079.31	76.01	-3.82777	0.945649	Down	GO:0005840//ribosome;GO:0005576//extracellular region;GO:0009526//plastid envelope	GO:0016769//transferase activity, transferring nitrogenous groups;GO:0008168//methyltransferase activity	GO:0006544//glycine metabolic process;GO:0010038//response to metal ion	K00605//aminomethyltransferase [EC:2.1.2.10]	gi|15221119|ref|NP_172650.1|//aminomethyltransferase [Arabidopsis thaliana]
AT1G11905	1095	9.24	66.475	2.84685	0.906183	Up	GO:0043231//intracellular membrane-bounded organelle;GO:0031224//intrinsic component of membrane	NA	GO:0015031//protein transport	K14009//B-cell receptor-associated protein 31	gi|238478447|ref|NP_001154328.1|//B-cell receptor-associated protein 31-like protein [Arabidopsis thaliana];gi|240254065|ref|NP_849648.4|//B-cell receptor-associated protein 31-like protein [Arabidopsis thaliana]
AT1G12200	1685	8.47	65.965	2.96127	0.907003	Up	NA	GO:0016709//oxidoreductase activity, acting on paired donors, with incorporation or reduction of molecular oxygen, NAD(P)H as one donor, and incorporation of one atom of oxygen;GO:0000166//nucleotide binding;GO:0050662//coenzyme binding	GO:0008152//metabolic process	K00485//dimethylaniline monooxygenase (N-oxide forming) [EC:1.14.13.8]	gi|75172924|sp|Q9FWW9.1|GSXL2_ARATH//RecName: Full=Flavin-containing monooxygenase FMO GS-OX-like 2; AltName: Full=Flavin-monooxygenase glucosinolate S-oxygenase-like 2 [Arabidopsis thaliana]
AT1G12250	1051	88.04	6.495	-3.76076	0.929186	Down	GO:0009534//chloroplast thylakoid	NA	NA	NA	gi|18391370|ref|NP_563902.1|//Pentapeptide repeat-containing protein [Arabidopsis thaliana]
AT1G12770	2069	42.975	4.185	-3.3602	0.90483	Down	GO:0043231//intracellular membrane-bounded organelle	GO:0032559//adenyl ribonucleotide binding;GO:0004386//helicase activity;GO:0042623//ATPase activity, coupled	GO:0045216//cell-cell junction organization;GO:0010496//intercellular transport	K03257//translation initiation factor 4A;K14777//ATP-dependent RNA helicase DDX47/RRP3 [EC:3.6.4.13];K14778//ATP-dependent RNA helicase DDX49/DBP8 [EC:3.6.4.13]	gi|79342966|ref|NP_172737.2|//DEAD-box ATP-dependent RNA helicase 47 [Arabidopsis thaliana]
AT1G12780	1462	83.855	9.29	-3.17415	0.917377	Down	GO:0016020//membrane;GO:0044444//cytoplasmic part	GO:0005515//protein binding;GO:0048037//cofactor binding;GO:0016857//racemase and epimerase activity, acting on carbohydrates and derivatives	GO:0048229//gametophyte development;GO:0050896//response to stimulus;GO:0006012//galactose metabolic process	K01784//UDP-glucose 4-epimerase [EC:5.1.3.2]	gi|15222072|ref|NP_172738.1|//bifunctional UDP-glucose 4-epimerase and UDP-xylose 4-epimerase 1 [Arabidopsis thaliana]
AT1G12800	2673	102.46	5.675	-4.1743	0.941262	Down	GO:0009536//plastid	GO:0003676//nucleic acid binding	NA	K14792//rRNA biogenesis protein RRP5	gi|15222076|ref|NP_172740.1|//Nucleic acid-binding, OB-fold-like protein [Arabidopsis thaliana]
AT1G12900	1499	1014.26	30.25	-5.06736	0.971543	Down	GO:0016020//membrane;GO:0048046//apoplast;GO:0009526//plastid envelope;GO:0009534//chloroplast thylakoid;GO:0005829//cytosol;GO:0009532//plastid stroma;GO:0005576//extracellular region;GO:0009941//chloroplast envelope;GO:0009570//chloroplast stroma	GO:0050661//NADP binding;GO:0016620//oxidoreductase activity, acting on the aldehyde or oxo group of donors, NAD or NADP as acceptor;GO:0000166//nucleotide binding;GO:0051287//NAD binding	GO:0006006//glucose metabolic process;GO:0006007//glucose catabolic process;GO:0006950//response to stress;GO:0006096//glycolytic process;GO:0034285//response to disaccharide;GO:0055114//oxidation-reduction process;GO:0009314//response to radiation;GO:0015977//carbon fixation	K05298//glyceraldehyde-3-phosphate dehydrogenase (NADP+) (phosphorylating) [EC:1.2.1.13]	gi|15222111|ref|NP_172750.1|//glyceraldehyde 3-phosphate dehydrogenase GAPA2 [Arabidopsis thaliana]
AT1G13080	1615	23.785	1.045	-4.50848	0.906819	Down	NA	GO:0005506//iron ion binding;GO:0016491//oxidoreductase activity	GO:0008152//metabolic process;GO:0009408//response to heat	K00517	gi|685368189|ref|XP_009118033.1|//PREDICTED: cytochrome P450 71B2-like [Brassica rapa];gi|15222174|ref|NP_172767.1|//cytochrome P450 71B2 [Arabidopsis thaliana]
AT1G13210	4065	13.455	143.335	3.41318	0.9281	Up	GO:0031224//intrinsic component of membrane	GO:0046872//metal ion binding;GO:0042625//ATPase coupled ion transmembrane transporter activity;GO:0005515//protein binding;GO:0032559//adenyl ribonucleotide binding;GO:0005548//phospholipid transporter activity	GO:0006869//lipid transport;GO:0009206//purine ribonucleoside triphosphate biosynthetic process	K01530//phospholipid-translocating ATPase [EC:3.6.3.1]	gi|15222212|ref|NP_172780.1|//autoinhibited Ca2+/ATPase II [Arabidopsis thaliana]
AT1G13270	1313	69.91	9.095	-2.94235	0.907947	Down	GO:0009536//plastid;GO:0005739//mitochondrion;GO:0009507//chloroplast	GO:0043169//cation binding;GO:0046872//metal ion binding;GO:0008237//metallopeptidase activity;GO:0008238//exopeptidase activity;GO:0070006//metalloaminopeptidase activity	GO:0031365//N-terminal protein amino acid modification;GO:0006464//cellular protein modification process;GO:0006508//proteolysis;GO:0070084//protein initiator methionine removal	K01265//methionyl aminopeptidase [EC:3.4.11.18]	gi|15222218|ref|NP_172785.1|//methionine aminopeptidase 1B [Arabidopsis thaliana]
AT1G13340	1479	3.555	144.705	5.34712	0.96894	Up	NA	NA	NA	K19476//vacuolar protein sorting-associated protein IST1	gi|15222251|ref|NP_172792.1|//Regulator of Vps4 activity in the MVB pathway protein [Arabidopsis thaliana]
AT1G13380	775	49.125	5.955	-3.04428	0.902124	Down	GO:0044464//cell part	NA	NA	NA	gi|18391509|ref|NP_563929.1|//uncharacterized protein [Arabidopsis thaliana]
AT1G13700	1018	24.51	0.4	-5.93723	0.935194	Down	GO:0005829//cytosol;GO:0009507//chloroplast	GO:0017057//6-phosphogluconolactonase activity;GO:0016853//isomerase activity	GO:0006098//pentose-phosphate shunt;GO:0006007//glucose catabolic process;GO:0005975//carbohydrate metabolic process	K01057//6-phosphogluconolactonase [EC:3.1.1.31]	gi|15222922|ref|NP_172826.1|//6-phosphogluconolactonase 1 [Arabidopsis thaliana]
AT1G13820	1286	56.21	7.03	-2.99923	0.905732	Down	NA	GO:0016788//hydrolase activity, acting on ester bonds;GO:0003676//nucleic acid binding	NA	NA	gi|15222966|ref|NP_172837.1|//alpha/beta-Hydrolases superfamily protein [Arabidopsis thaliana]
AT1G13930	684	1270.4	28.795	-5.46333	0.979088	Down	GO:0016020//membrane;GO:0009532//plastid stroma;GO:0009526//plastid envelope	GO:0005488//binding	GO:0032502//developmental process;GO:0006970//response to osmotic stress;GO:0009987//cellular process;GO:0010038//response to metal ion	NA	gi|18394049|ref|NP_563934.1|//salt tolerance-related protein [Arabidopsis thaliana]
AT1G14060	877	19.505	111.915	2.52049	0.908008	Up	NA	NA	NA	K17782//mitochondrial intermembrane space import and assembly protein 40	gi|8778401|gb|AAF79409.1|AC068197_19//F16A14.27 [Arabidopsis thaliana]
AT1G14150	600	150.74	1.62	-6.53992	0.984255	Down	GO:0009523//photosystem II;GO:0009534//chloroplast thylakoid	GO:0009055//electron carrier activity;GO:0046872//metal ion binding	GO:0022900//electron transport chain	K08901//photosystem II oxygen-evolving enhancer protein 3	gi|18394073|ref|NP_563937.1|//photosynthetic NDH subcomplex L2 [Arabidopsis thaliana];gi|42571459|ref|NP_973820.1|//photosynthetic NDH subcomplex L2 [Arabidopsis thaliana]
AT1G14170	1808	6.315	160.26	4.66549	0.956454	Up	GO:0005634//nucleus	GO:0003723//RNA binding;GO:0003676//nucleic acid binding	GO:0009725//response to hormone;GO:0009737//response to abscisic acid	K13162//poly(rC)-binding protein 2/3/4	gi|186478468|ref|NP_001117282.1|//RNA-binding KH domain-containing protein [Arabidopsis thaliana];gi|79317957|ref|NP_001031044.1|//RNA-binding KH domain-containing protein [Arabidopsis thaliana];gi|30683629|ref|NP_172869.2|//RNA-binding KH domain-containing protein [Arabidopsis thaliana]
AT1G14280	1523	17.165	0.01	-10.7453	0.930683	Down	GO:0016020//membrane	GO:0005488//binding	GO:0048827//phyllome development;GO:0007602//phototransduction;GO:0009630//gravitropism;GO:0009639//response to red or far red light	NA	gi|15223704|ref|NP_172880.1|//phytochrome kinase substrate 2 [Arabidopsis thaliana]
AT1G14330	2134	8.665	84.665	3.28849	0.918054	Up	GO:0043231//intracellular membrane-bounded organelle	NA	NA	K06027//vesicle-fusing ATPase [EC:3.6.4.6];K10443//kelch-like protein 2/3	gi|15223715|ref|NP_172885.1|//galactose oxidase/kelch repeat superfamily protein [Arabidopsis thaliana]
AT1G14345	835	191.97	1.225	-7.29196	0.990344	Down	GO:0009534//chloroplast thylakoid	GO:0005488//binding	GO:0008152//metabolic process	NA	gi|18394104|ref|NP_563947.1|//NAD(P)-linked oxidoreductase-like protein [Arabidopsis thaliana]
AT1G14360	1388	20.915	133.98	2.67941	0.913892	Up	GO:0031224//intrinsic component of membrane	NA	GO:0006810//transport	K15275//solute carrier family 35 (UDP-galactose transporter), member B1	gi|18394108|ref|NP_563949.1|//UDP-galactose transporter 3 [Arabidopsis thaliana]
AT1G14870	740	25.77	1095.62	5.4099	0.977714	Up	GO:0043231//intracellular membrane-bounded organelle;GO:0016020//membrane	NA	GO:0006950//response to stress	K14006//protein transport protein SEC23	gi|15223920|ref|NP_172940.1|//cadmium resistance protein 2 [Arabidopsis thaliana]
AT1G15040	1414	30.035	173.585	2.53093	0.913134	Up	NA	GO:0003824//catalytic activity	GO:0009064//glutamine family amino acid metabolic process	NA	gi|30684146|ref|NP_850943.1|//putative glutamine amidotransferase [Arabidopsis thaliana]
AT1G15180	1686	36.355	2.49	-3.86794	0.909956	Down	GO:0016021//integral component of membrane;GO:0009536//plastid;GO:0005886//plasma membrane;GO:0009507//chloroplast	GO:0015291//secondary active transmembrane transporter activity;GO:0015238//drug transmembrane transporter activity;GO:0015297//antiporter activity	GO:0015893//drug transport;GO:0006855//drug transmembrane transport	K03327//multidrug resistance protein, MATE family	gi|18394206|ref|NP_563964.1|//MATE efflux family protein [Arabidopsis thaliana];gi|186478510|ref|NP_001117293.1|//MATE efflux family protein [Arabidopsis thaliana]
AT1G15260	814	18.255	0.105	-7.44176	0.93138	Down	NA	NA	NA	K11273//chromosome transmission fidelity protein 1 [EC:3.6.4.13]	gi|18394218|ref|NP_563968.1|//uncharacterized protein [Arabidopsis thaliana]
AT1G15290	5145	43.94	0.895	-5.6175	0.952026	Down	NA	NA	NA	K03255//protein TIF31	gi|186478514|ref|NP_172981.3|//tetratricopeptide repeat-containing protein [Arabidopsis thaliana]
AT1G15415	480	0.01	50.56	12.3038	0.974332	Up	GO:0043231//intracellular membrane-bounded organelle;GO:0044444//cytoplasmic part	NA	NA	NA	gi|15218163|ref|NP_172994.1|//phosphatase 2A B'gamma subunit [Arabidopsis thaliana]
AT1G15430	1153	7.9	70.575	3.15923	0.911821	Up	GO:0044464//cell part	GO:0046914//transition metal ion binding	NA	K01191//alpha-mannosidase [EC:3.2.1.24]	gi|18394245|ref|NP_563977.1|//uncharacterized protein [Arabidopsis thaliana]
AT1G15520	4558	2.75	2964.61	10.0742	0.999385	Up	GO:0044464//cell part;GO:0016021//integral component of membrane;GO:0005886//plasma membrane	GO:0005524//ATP binding;GO:0032559//adenyl ribonucleotide binding;GO:0017111//nucleoside-triphosphatase activity;GO:0042626//ATPase activity, coupled to transmembrane movement of substances	GO:0046865//terpenoid transport;GO:0009753//response to jasmonic acid;GO:0009723//response to ethylene;GO:0010193//response to ozone;GO:0009751//response to salicylic acid;GO:0080168//abscisic acid transport;GO:0009207//purine ribonucleoside triphosphate catabolic process;GO:0006855//drug transmembrane transport;GO:0015692//lead ion transport	K05681//ATP-binding cassette, subfamily G (WHITE), member 2	gi|15218218|ref|NP_173005.1|//ABC transporter G family member 40 [Arabidopsis thaliana]
AT1G15820	1183	2411.26	119.295	-4.33718	0.956557	Down	GO:0010287//plastoglobule;GO:0009535//chloroplast thylakoid membrane;GO:0009523//photosystem II;GO:0009526//plastid envelope;GO:0009534//chloroplast thylakoid;GO:0016021//integral component of membrane;GO:0009941//chloroplast envelope;GO:0009783//photosystem II antenna complex;GO:0009570//chloroplast stroma	GO:0031409//pigment binding;GO:0016168//chlorophyll binding	GO:0009768//photosynthesis, light harvesting in photosystem I;GO:0010196//nonphotochemical quenching;GO:0006091//generation of precursor metabolites and energy;GO:0009416//response to light stimulus;GO:0018298//protein-chromophore linkage	K08917//light-harvesting complex II chlorophyll a/b binding protein 6	gi|4741960|gb|AAD28777.1|AF134130_1//Lhcb6 protein [Arabidopsis thaliana]
AT1G15980	1566	185.05	3.54	-5.70802	0.976792	Down	GO:0043234//protein complex;GO:0009534//chloroplast thylakoid	GO:0003824//catalytic activity	GO:0009767//photosynthetic electron transport chain	NA	gi|18394307|ref|NP_563986.1|//NAD(P)H dehydrogenase subunit 48 [Arabidopsis thaliana]
AT1G16080	1285	142.735	5.88	-4.60138	0.954137	Down	GO:0009532//plastid stroma;GO:0005576//extracellular region	GO:0048037//cofactor binding;GO:0003824//catalytic activity	NA	NA	gi|18394322|ref|NP_563991.1|//uncharacterized protein [Arabidopsis thaliana]
AT1G16350	1644	54.61	6.04	-3.17654	0.908336	Down	NA	GO:0016616//oxidoreductase activity, acting on the CH-OH group of donors, NAD or NADP as acceptor;GO:0043169//cation binding	GO:0009168//purine ribonucleoside monophosphate biosynthetic process	K00088//IMP dehydrogenase [EC:1.1.1.205]	gi|15219217|ref|NP_173085.1|//inosine-5'-monophosphate dehydrogenase 2 [Arabidopsis thaliana]
AT1G16410	1737	82.69	0.24	-8.42853	0.983557	Down	GO:0043231//intracellular membrane-bounded organelle	GO:0005506//iron ion binding;GO:0004497//monooxygenase activity	GO:0019758//glycosinolate biosynthetic process	K12155//cytochrome P450, family 79, subfamily F, polypeptide 2 [EC:1.14.13.-];K12154//cytochrome P450, family 79, subfamily F, polypeptide 1 [EC:1.14.13.-]	gi|30684842|ref|NP_563996.2|//dihomomethionine N-hydroxylase [Arabidopsis thaliana];gi|42571499|ref|NP_973840.1|//dihomomethionine N-hydroxylase [Arabidopsis thaliana]
AT1G16420	1338	2.095	49.135	4.55173	0.93466	Up	NA	GO:0004175//endopeptidase activity	GO:0019538//protein metabolic process;GO:0012501//programmed cell death;GO:0009411//response to UV;GO:0000302//response to reactive oxygen species	K14848//ribosome assembly protein RRB1	gi|15219249|ref|NP_173092.1|//metacaspase 8 [Arabidopsis thaliana]
AT1G16880	1330	500.035	18.12	-4.78637	0.964265	Down	GO:0009535//chloroplast thylakoid membrane;GO:0009532//plastid stroma;GO:0009526//plastid envelope;GO:0009941//chloroplast envelope;GO:0009534//chloroplast thylakoid;GO:0010319//stromule;GO:0009570//chloroplast stroma	GO:0016597//amino acid binding	GO:0009744//response to sucrose;GO:0008152//metabolic process;GO:0009409//response to cold;GO:0006950//response to stress;GO:0009416//response to light stimulus;GO:0009735//response to cytokinin	NA	gi|42571513|ref|NP_973847.1|//ACT domain-containing protein [Arabidopsis thaliana];gi|18394414|ref|NP_564010.1|//ACT domain-containing protein [Arabidopsis thaliana]
AT1G17100	911	169.09	6.13	-4.78576	0.959304	Down	GO:0043231//intracellular membrane-bounded organelle;GO:0031090//organelle membrane	NA	NA	NA	gi|15220033|ref|NP_173153.1|//SOUL heme-binding protein [Arabidopsis thaliana]
AT1G17147	579	3.825	250.335	6.03226	0.982942	Up	NA	NA	GO:0006950//response to stress	NA	gi|116830105|gb|ABK28010.1|//unknown [Arabidopsis thaliana]
AT1G17170	855	2.66	310.785	6.86835	0.991164	Up	GO:0044424//intracellular part	GO:0042277//peptide binding	GO:0009404//toxin metabolic process	K00799//glutathione S-transferase [EC:2.5.1.18]	gi|15220040|ref|NP_173160.1|//glutathione S-transferase TAU 24 [Arabidopsis thaliana]
AT1G17200	866	63.59	4.285	-3.89143	0.925045	Down	GO:0031224//intrinsic component of membrane	NA	GO:0009628//response to abiotic stimulus	NA	gi|18394453|ref|NP_564017.1|//uncharacterized protein [Arabidopsis thaliana];gi|334182645|ref|NP_001185020.1|//uncharacterized protein [Arabidopsis thaliana]
AT1G17220	3686	170.515	6.155	-4.792	0.959447	Down	GO:0009526//plastid envelope	GO:0008135//translation factor activity, RNA binding;GO:0032561//guanyl ribonucleotide binding;GO:0017111//nucleoside-triphosphatase activity	GO:0006412//translation;GO:0009207//purine ribonucleoside triphosphate catabolic process	K02519//translation initiation factor IF-2	gi|15220055|ref|NP_173165.1|//translation initiation factor IF-2 [Arabidopsis thaliana]
AT1G17330	1031	11.835	187.43	3.98522	0.941959	Up	GO:0005634//nucleus	NA	NA	K06950//uncharacterized protein	gi|15220978|ref|NP_173176.1|//Metal-dependent phosphohydrolase [Arabidopsis thaliana]
AT1G17745	2354	10.655	101.735	3.25521	0.921129	Up	NA	GO:0016616//oxidoreductase activity, acting on the CH-OH group of donors, NAD or NADP as acceptor;GO:0000166//nucleotide binding;GO:0031406//carboxylic acid binding	GO:0006563//L-serine metabolic process	K00058//D-3-phosphoglycerate dehydrogenase [EC:1.1.1.95]	gi|334182659|ref|NP_001031061.2|//D-3-phosphoglycerate dehydrogenase [Arabidopsis thaliana];gi|18394525|ref|NP_564034.1|//D-3-phosphoglycerate dehydrogenase [Arabidopsis thaliana]
AT1G18060	1003	134.31	12.23	-3.45707	0.929781	Down	GO:0009536//plastid	NA	NA	K12825//splicing factor 3A subunit 1	gi|9719721|gb|AAF97823.1|AC034107_6//ESTs gb|AI998082, gb|AV440637, gb|AV442187, gb|AV526496 come from this gene [Arabidopsis thaliana]
AT1G18170	989	57.805	3.945	-3.8731	0.922728	Down	GO:0009534//chloroplast thylakoid	GO:0005527//macrolide binding;GO:0016859//cis-trans isomerase activity	GO:0044267//cellular protein metabolic process	K01802//peptidylprolyl isomerase [EC:5.2.1.8]	gi|75173867|sp|Q9LDY5.1|FK172_ARATH//RecName: Full=Peptidyl-prolyl cis-trans isomerase FKBP17-2, chloroplastic; Short=PPIase FKBP17-2; AltName: Full=FK506-binding protein 17-2; Short=AtFKBP17-2; AltName: Full=Immunophilin FKBP17-2; AltName: Full=Rotamase; Flags: Precursor [Arabidopsis thaliana]
AT1G18390	2321	7.175	89.105	3.63446	0.926931	Up	GO:0043231//intracellular membrane-bounded organelle;GO:0016020//membrane;GO:0005634//nucleus;GO:0005576//extracellular region;GO:0005886//plasma membrane	GO:0003677//DNA binding;GO:0005524//ATP binding;GO:0004674//protein serine/threonine kinase activity;GO:0032559//adenyl ribonucleotide binding;GO:0004672//protein kinase activity;GO:0030247//polysaccharide binding;GO:0046983//protein dimerization activity	GO:0006464//cellular protein modification process;GO:0006468//protein phosphorylation;GO:0006351//transcription, DNA-templated;GO:0007166//cell surface receptor signaling pathway;GO:0071215//cellular response to abscisic acid stimulus;GO:0048573//photoperiodism, flowering;GO:0042631//cellular response to water deprivation	K04733//interleukin-1 receptor-associated kinase 4 [EC:2.7.11.1]	gi|238478527|ref|NP_001154349.1|//probable serine/threonine-protein kinase [Arabidopsis thaliana];gi|240254099|ref|NP_173275.4|//probable serine/threonine-protein kinase [Arabidopsis thaliana]
AT1G18570	1654	5.78	453.67	6.29443	0.988027	Up	GO:0043231//intracellular membrane-bounded organelle	GO:0001071//nucleic acid binding transcription factor activity;GO:0003676//nucleic acid binding	GO:0006970//response to osmotic stress;GO:0019761//glucosinolate biosynthetic process;GO:0009725//response to hormone;GO:0052482//defense response by cell wall thickening;GO:0006351//transcription, DNA-templated	K09422//myb proto-oncogene protein, plant	gi|15221803|ref|NP_173292.1|//myb domain protein 51 [Arabidopsis thaliana]
AT1G18590	1363	21.14	114.185	2.43333	0.906675	Up	NA	GO:0047364//desulfoglucosinolate sulfotransferase activity	GO:0019758//glycosinolate biosynthetic process	K11821//desulfoglucosinolate sulfotransferase A/B/C [EC:2.8.2.-]	gi|15221820|ref|NP_173294.1|//sulfotransferase 17 [Arabidopsis thaliana]
AT1G19020	525	21.04	3165.03	7.23294	0.996002	Up	NA	NA	GO:0006950//response to stress	NA	gi|51970816|dbj|BAD44100.1|//unknown protein [Arabidopsis thaliana]
AT1G19130	857	34.355	201.865	2.5548	0.914774	Up	NA	NA	NA	K09705//uncharacterized protein	gi|240254115|ref|NP_564073.4|//uncharacterized protein [Arabidopsis thaliana]
AT1G19150	1043	129.35	0.89	-7.18326	0.986592	Down	GO:0043234//protein complex;GO:0009536//plastid	GO:0046906//tetrapyrrole binding	GO:0006091//generation of precursor metabolites and energy;GO:0009639//response to red or far red light	K08908//light-harvesting complex I chlorophyll a/b binding protein 2	gi|15221956|ref|NP_173349.1|//PSI type II chlorophyll a/b-binding protein (Lhca2*1) [Arabidopsis thaliana]
AT1G19180	1331	21.15	448.78	4.40728	0.956392	Up	NA	GO:0005488//binding	GO:0009719//response to endogenous stimulus;GO:0007165//signal transduction;GO:0009791//post-embryonic development;GO:0048229//gametophyte development;GO:0006952//defense response	K13464//jasmonate ZIM domain-containing protein	gi|18394706|ref|NP_564075.1|//jasmonate-zim-domain protein 1 [Arabidopsis thaliana]
AT1G19350	1304	100.515	2.055	-5.61213	0.969329	Down	GO:0043231//intracellular membrane-bounded organelle;GO:0044444//cytoplasmic part	GO:0001071//nucleic acid binding transcription factor activity;GO:0003676//nucleic acid binding	GO:0010467//gene expression;GO:0043401//steroid hormone mediated signaling pathway	K14503//brassinosteroid resistant 1/2	gi|42571545|ref|NP_973863.1|//protein brassinazole-resistant 2 [Arabidopsis thaliana]
AT1G19450	1953	58.09	6.515	-3.15645	0.907495	Down	GO:0043231//intracellular membrane-bounded organelle;GO:0031224//intrinsic component of membrane;GO:0031090//organelle membrane	GO:0022891//substrate-specific transmembrane transporter activity	GO:0006810//transport	K08150//MFS transporter, SP family, solute carrier family 2 (myo-inositol transporter), member 13;K08145//MFS transporter, SP family, solute carrier family 2 (facilitated glucose transporter), member 8	gi|15223557|ref|NP_173377.1|//sugar transporter ERD6-like 4 [Arabidopsis thaliana]
AT1G19920	1801	70.43	6.16	-3.51519	0.919797	Down	GO:0009536//plastid	GO:0004779//sulfate adenylyltransferase activity	GO:0006790//sulfur compound metabolic process	K13811//3'-phosphoadenosine 5'-phosphosulfate synthase [EC:2.7.7.4 2.7.1.25]	gi|18394801|ref|NP_564099.1|//ATP sulfurylase 2 [Arabidopsis thaliana]
AT1G20010	1689	72.71	4.555	-3.99663	0.931667	Down	GO:0031090//organelle membrane;GO:0030312//external encapsulating structure;GO:0015630//microtubule cytoskeleton;GO:0043234//protein complex;GO:0009536//plastid	GO:0032561//guanyl ribonucleotide binding;GO:0017111//nucleoside-triphosphatase activity	GO:0000902//cell morphogenesis;GO:0009314//response to radiation;GO:0007017//microtubule-based process;GO:0009207//purine ribonucleoside triphosphate catabolic process;GO:0043623//cellular protein complex assembly	K07375//tubulin beta	gi|18394812|ref|NP_564101.1|//tubulin beta-5 chain [Arabidopsis thaliana]
AT1G20020	1394	734.37	64.06	-3.51901	0.938207	Down	GO:0009532//plastid stroma;GO:0005576//extracellular region;GO:0009534//chloroplast thylakoid;GO:0034357//photosynthetic membrane	GO:0008187//poly-pyrimidine tract binding;GO:0000166//nucleotide binding;GO:0050662//coenzyme binding;GO:0008937//ferredoxin-NAD(P) reductase activity	GO:0050832//defense response to fungus;GO:0008152//metabolic process;GO:0006091//generation of precursor metabolites and energy;GO:0051234//establishment of localization	K02641//ferredoxin--NADP+ reductase [EC:1.18.1.2]	gi|145323952|ref|NP_001077565.1|//ferredoxin--NADP reductase, leaf isozyme 2 [Arabidopsis thaliana];gi|15223753|ref|NP_173431.1|//ferredoxin--NADP reductase, leaf isozyme 2 [Arabidopsis thaliana];gi|145323954|ref|NP_001077566.1|//ferredoxin--NADP reductase, leaf isozyme 2 [Arabidopsis thaliana]
AT1G20340	935	2957.41	247.225	-3.58044	0.941508	Down	GO:0009532//plastid stroma;GO:0044436//thylakoid part;GO:0009534//chloroplast thylakoid	GO:0046914//transition metal ion binding	GO:0009416//response to light stimulus;GO:0006412//translation;GO:0055080//cation homeostasis;GO:0010038//response to metal ion	K02638//plastocyanin	gi|15217918|ref|NP_173459.1|//DNA-damage resistance protein DRT112 [Arabidopsis thaliana]
AT1G20620	1901	859.24	44.1	-4.28421	0.954424	Down	GO:0016020//membrane;GO:0005840//ribosome;GO:0009532//plastid stroma;GO:0030312//external encapsulating structure;GO:0005576//extracellular region;GO:0009526//plastid envelope;GO:0042579//microbody	GO:0005506//iron ion binding;GO:0004601//peroxidase activity;GO:0015171//amino acid transmembrane transporter activity	GO:0009267//cellular response to starvation;GO:0009314//response to radiation;GO:0042743//hydrogen peroxide metabolic process;GO:0010038//response to metal ion;GO:0015837//amine transport	K03781//catalase [EC:1.11.1.6]	gi|79318278|ref|NP_001031073.1|//catalase 3 [Arabidopsis thaliana];gi|685318200|ref|XP_009149539.1|//PREDICTED: catalase-3 [Brassica rapa];gi|18394888|ref|NP_564120.1|//catalase 3 [Arabidopsis thaliana]
AT1G20810	917	52.305	3.77	-3.79431	0.918177	Down	GO:0009534//chloroplast thylakoid;GO:0044436//thylakoid part	GO:0005527//macrolide binding;GO:0016859//cis-trans isomerase activity;GO:0016491//oxidoreductase activity	GO:0044267//cellular protein metabolic process	K01802//peptidylprolyl isomerase [EC:5.2.1.8]	gi|15218039|ref|NP_173504.1|//peptidyl-prolyl cis-trans isomerase FKBP18 [Arabidopsis thaliana]
AT1G21010	818	6.045	62.035	3.35927	0.914364	Up	GO:0031981//nuclear lumen	NA	NA	NA	gi|18394938|ref|NP_564129.1|//uncharacterized protein [Arabidopsis thaliana]
AT1G21100	1384	45.1	372.81	3.04724	0.928551	Up	NA	GO:0005515//protein binding;GO:0008168//methyltransferase activity	GO:0006730//one-carbon metabolic process	K13066//caffeic acid 3-O-methyltransferase [EC:2.1.1.68]	gi|15218133|ref|NP_173534.1|//indole glucosinolate o-methyltransferase 1 [Arabidopsis thaliana]
AT1G21110	1397	3.985	211.665	5.73106	0.978083	Up	GO:0005634//nucleus;GO:0005829//cytosol	GO:0008757//S-adenosylmethionine-dependent methyltransferase activity;GO:0005515//protein binding;GO:0008171//O-methyltransferase activity;GO:0008168//methyltransferase activity;GO:0046983//protein dimerization activity	GO:0006730//one-carbon metabolic process;GO:0042343//indole glucosinolate metabolic process;GO:0019438//aromatic compound biosynthetic process;GO:0032259//methylation	K13066//caffeic acid 3-O-methyltransferase [EC:2.1.1.68]	gi|15218135|ref|NP_173535.1|//O-methyltransferase family protein [Arabidopsis thaliana];gi|15218138|ref|NP_173537.1|//Indole glucosinolate O-methyltransferase 4 [Arabidopsis thaliana]
AT1G21120	1358	1.875	232.74	6.95568	0.990221	Up	NA	GO:0005515//protein binding;GO:0008168//methyltransferase activity	GO:0006730//one-carbon metabolic process	K13066//caffeic acid 3-O-methyltransferase [EC:2.1.1.68]	gi|15218137|ref|NP_173536.1|//O-methyltransferase family protein [Arabidopsis thaliana]
AT1G21130	1365	201.78	3134.32	3.9573	0.948069	Up	GO:0005634//nucleus;GO:0005829//cytosol	GO:0008757//S-adenosylmethionine-dependent methyltransferase activity;GO:0005515//protein binding;GO:0008171//O-methyltransferase activity;GO:0008168//methyltransferase activity;GO:0046983//protein dimerization activity	GO:0006730//one-carbon metabolic process;GO:0042343//indole glucosinolate metabolic process;GO:0019438//aromatic compound biosynthetic process;GO:0032259//methylation	K13066//caffeic acid 3-O-methyltransferase [EC:2.1.1.68]	gi|674928651|emb|CDY04598.1|//BnaC05g16360D [Brassica napus];gi|15218138|ref|NP_173537.1|//Indole glucosinolate O-methyltransferase 4 [Arabidopsis thaliana]
AT1G21310	1662	94.02	418.07	2.1527	0.908418	Up	NA	GO:0005199//structural constituent of cell wall	NA	K05747//Wiskott-Aldrich syndrome protein	gi|15218966|ref|NP_173553.1|//extensin 3 [Arabidopsis thaliana];gi|922497463|ref|XP_013587003.1|//PREDICTED: extensin-3 [Brassica oleracea var. oleracea];gi|147857446|emb|CAN78649.1|//hypothetical protein VITISV_036363 [Vitis vinifera]
AT1G21440	1249	58.675	5.825	-3.33242	0.912887	Down	GO:0009532//plastid stroma	GO:0016833//oxo-acid-lyase activity	NA	K01637//isocitrate lyase [EC:4.1.3.1]	gi|30687359|ref|NP_173565.2|//phosphoenolpyruvate carboxylase family protein [Arabidopsis thaliana]
AT1G21460	1004	27.285	0.26	-6.71345	0.948192	Down	GO:0016021//integral component of membrane	GO:0015144//carbohydrate transmembrane transporter activity	GO:0071702//organic substance transport	K15382//solute carrier family 50 (sugar transporter)	gi|18394992|ref|NP_564140.1|//bidirectional sugar transporter SWEET1 [Arabidopsis thaliana]
AT1G21500	617	247.415	9.12	-4.76176	0.961764	Down	NA	NA	NA	NA	gi|18394996|ref|NP_564142.1|//uncharacterized protein [Arabidopsis thaliana]
AT1G21600	1380	89.25	3.74	-4.57674	0.948397	Down	GO:0009536//plastid;GO:0000229//cytoplasmic chromosome	NA	GO:0006355//regulation of transcription, DNA-templated	NA	gi|18395008|ref|NP_564144.1|//plastid transcriptionally active 6 [Arabidopsis thaliana]
AT1G21900	1125	30.065	134.73	2.16391	0.900853	Up	GO:0031224//intrinsic component of membrane	GO:0008565//protein transporter activity	GO:0015031//protein transport	K03857//phosphatidylinositol glycan, class A [EC:2.4.1.198]	gi|15219136|ref|NP_173608.1|//p24 subfamily delta 5 [Arabidopsis thaliana]
AT1G21910	1164	25.765	0.595	-5.43638	0.930437	Down	GO:0043231//intracellular membrane-bounded organelle	NA	GO:0006351//transcription, DNA-templated	K09286//EREBP-like factor	gi|15219139|ref|NP_173609.1|//ethylene-responsive transcription factor ERF012 [Arabidopsis thaliana]
AT1G22180	1281	4.225	111.235	4.71852	0.953748	Up	NA	NA	NA	K14399//polyribonucleotide 5'-hydroxyl-kinase [EC:2.7.1.78];K00133//aspartate-semialdehyde dehydrogenase [EC:1.2.1.11]	gi|30687745|ref|NP_173637.3|//Sec14p-like phosphatidylinositol transfer family protein [Arabidopsis thaliana]
AT1G22400	1727	36.3	287.895	2.9875	0.924963	Up	GO:0043231//intracellular membrane-bounded organelle	GO:0080043//quercetin 3-O-glucosyltransferase activity;GO:0050403//trans-zeatin O-beta-D-glucosyltransferase activity;GO:0080044//quercetin 7-O-glucosyltransferase activity;GO:0050502//cis-zeatin O-beta-D-glucosyltransferase activity;GO:0015020//glucuronosyltransferase activity;GO:0035251//UDP-glucosyltransferase activity	GO:0009813//flavonoid biosynthetic process;GO:0052696//flavonoid glucuronidation	K00699//glucuronosyltransferase [EC:2.4.1.17];K13691//pathogen-inducible salicylic acid glucosyltransferase [EC:2.4.1.-];K13030//cyanohydrin beta-glucosyltransferase [EC:2.4.1.85]	gi|15219876|ref|NP_173656.1|//UDP-glycosyltransferase 85A1 [Arabidopsis thaliana]
AT1G22410	1919	66.01	477.56	2.85493	0.925681	Up	GO:0044464//cell part	GO:0016765//transferase activity, transferring alkyl or aryl (other than methyl) groups	GO:0008652//cellular amino acid biosynthetic process	K01626//3-deoxy-7-phosphoheptulonate synthase [EC:2.5.1.54]	gi|15219878|ref|NP_173657.1|//Class-II DAHP synthetase family protein [Arabidopsis thaliana]
AT1G22430	1496	45.1	3.41	-3.72528	0.914015	Down	NA	GO:0046914//transition metal ion binding;GO:0003824//catalytic activity	GO:0008152//metabolic process	K00121//S-(hydroxymethyl)glutathione dehydrogenase / alcohol dehydrogenase [EC:1.1.1.284 1.1.1.1]	gi|15219882|ref|NP_173659.1|//GroES-like zinc-binding dehydrogenase family protein [Arabidopsis thaliana]
AT1G22500	1425	25.615	1.195	-4.42191	0.908603	Down	GO:0044464//cell part	GO:0019787//ubiquitin-like protein transferase activity;GO:0046914//transition metal ion binding	GO:0032446//protein modification by small protein conjugation	K10664//E3 ubiquitin-protein ligase ATL6/9/15/31/42/55 [EC:2.3.2.27]	gi|68565333|sp|Q9SK92.1|ATL15_ARATH//RecName: Full=E3 ubiquitin-protein ligase ATL15; AltName: Full=RING-H2 finger protein ATL15; Flags: Precursor [Arabidopsis thaliana]
AT1G22630	642	132.76	1.765	-6.23301	0.980544	Down	NA	GO:0005515//protein binding	GO:0044267//cellular protein metabolic process	NA	gi|22329735|ref|NP_564175.2|//uncharacterized protein [Arabidopsis thaliana]
AT1G22700	1149	116.495	7.415	-3.97368	0.937305	Down	GO:0009534//chloroplast thylakoid	NA	GO:0043623//cellular protein complex assembly	K02717//photosystem II oxygen-evolving enhancer protein 2;K09553//stress-induced-phosphoprotein 1	gi|30687988|ref|NP_850950.1|//Ycf37-like photosystem I biogenesis related protein [Arabidopsis thaliana];gi|22329737|ref|NP_564178.2|//Ycf37-like photosystem I biogenesis related protein [Arabidopsis thaliana]
AT1G23205	897	29.3	0.01	-11.5167	0.957541	Down	GO:0044464//cell part	GO:0004857//enzyme inhibitor activity	NA	K01051//pectinesterase [EC:3.1.1.11]	gi|15220674|ref|NP_173734.1|//plant invertase/pectin methylesterase inhibitor superfamily protein [Arabidopsis thaliana]
AT1G23390	1538	211.17	24.395	-3.11375	0.925906	Down	NA	NA	NA	NA	gi|18395236|ref|NP_564193.1|//F-box/kelch-repeat protein [Arabidopsis thaliana]
AT1G23400	1822	76.325	2.48	-4.94374	0.952108	Down	GO:0009536//plastid	GO:0003676//nucleic acid binding	GO:0000377//RNA splicing, via transesterification reactions with bulged adenosine as nucleophile	NA	gi|22329751|ref|NP_173754.2|//CRS2-associated factor 2 [Arabidopsis thaliana]
AT1G23490	982	142.57	807.31	2.50145	0.919243	Up	GO:0031090//organelle membrane	GO:0060229//lipase activator activity;GO:0032561//guanyl ribonucleotide binding;GO:0046914//transition metal ion binding;GO:0001071//nucleic acid binding transcription factor activity;GO:0003676//nucleic acid binding	GO:0010260//organ senescence;GO:0006355//regulation of transcription, DNA-templated;GO:0009725//response to hormone;GO:0035556//intracellular signal transduction;GO:0010038//response to metal ion	K07937//ADP-ribosylation factor 1	gi|567123371|ref|XP_006390885.1|//hypothetical protein EUTSA_v10019096mg [Eutrema salsugineum]
AT1G23730	1025	6.72	507.32	6.23829	0.987719	Up	GO:0016020//membrane;GO:0005829//cytosol;GO:0009526//plastid envelope;GO:0005886//plasma membrane;GO:0009507//chloroplast	GO:0016836//hydro-lyase activity;GO:0046914//transition metal ion binding;GO:0004089//carbonate dehydratase activity;GO:0008270//zinc ion binding	GO:0015976//carbon utilization;GO:0010118//stomatal movement;GO:0010035//response to inorganic substance	K01673//carbonic anhydrase [EC:4.2.1.1]	gi|15220853|ref|NP_173785.1|//beta carbonic anhydrase 3 [Arabidopsis thaliana]
AT1G23740	1384	261.14	12.185	-4.42165	0.954465	Down	GO:0009532//plastid stroma;GO:0005576//extracellular region;GO:0009526//plastid envelope	GO:0046914//transition metal ion binding;GO:0016655//oxidoreductase activity, acting on NAD(P)H, quinone or similar compound as acceptor	GO:0008152//metabolic process;GO:0006950//response to stress	K18980//2-methylene-furan-3-one reductase [EC:1.3.1.105]	gi|15220854|ref|NP_173786.1|//alkenal/one oxidoreductase [Arabidopsis thaliana]
AT1G24020	732	141.32	1.225	-6.85004	0.985895	Down	GO:0044464//cell part	NA	GO:0006950//response to stress	NA	gi|15221646|ref|NP_173813.1|//MLP-like protein 423 [Arabidopsis thaliana]
AT1G24100	1572	48.625	204.065	2.06926	0.902042	Up	NA	GO:0035251//UDP-glucosyltransferase activity	GO:0052482//defense response by cell wall thickening;GO:0019758//glycosinolate biosynthetic process	K11820//N-hydroxythioamide S-beta-glucosyltransferase [EC:2.4.1.195]	gi|15221668|ref|NP_173820.1|//UDP-glucosyl transferase 74B1 [Arabidopsis thaliana]
AT1G24140	1343	1.265	245.78	7.60209	0.993029	Up	GO:0031224//intrinsic component of membrane;GO:0044421//extracellular region part	GO:0004175//endopeptidase activity;GO:0046914//transition metal ion binding	GO:0019538//protein metabolic process	K07761//gelatinase A [EC:3.4.24.24];K01402//matrix metalloproteinase-8 (neutrophil collagenase) [EC:3.4.24.34]	gi|53749140|gb|AAU90055.1|//At1g24140 [Arabidopsis thaliana]
AT1G24270	706	0.375	15.29	5.34955	0.900033	Up	NA	NA	NA	NA	gi|79351449|ref|NP_173837.2|//uncharacterized protein [Arabidopsis thaliana]
AT1G25220	1256	40.52	1642.92	5.34149	0.976833	Up	GO:0005829//cytosol;GO:0005950//anthranilate synthase complex;GO:0005739//mitochondrion	GO:0016833//oxo-acid-lyase activity;GO:0004049//anthranilate synthase activity	GO:0009064//glutamine family amino acid metabolic process;GO:0006970//response to osmotic stress;GO:0010311//lateral root formation;GO:0048527//lateral root development;GO:0000162//tryptophan biosynthetic process;GO:0009723//response to ethylene;GO:0009851//auxin biosynthetic process;GO:0009850//auxin metabolic process;GO:0006568//tryptophan metabolic process;GO:0009651//response to salt stress;G…	K01658//anthranilate synthase component II [EC:4.1.3.27]	gi|15222532|ref|NP_173893.1|//anthranilate synthase beta subunit 1 [Arabidopsis thaliana];gi|334182853|ref|NP_001185092.1|//anthranilate synthase beta subunit 1 [Arabidopsis thaliana]
AT1G25370	1160	4.035	86.68	4.42506	0.943784	Up	NA	NA	NA	K06758;K03283//heat shock 70kDa protein 1/8	gi|11761474|gb|AAG28819.2|AC079374_22//unknown protein [Arabidopsis thaliana]
AT1G25440	1653	69.905	0.785	-6.47656	0.973081	Down	GO:0044464//cell part	GO:0046914//transition metal ion binding;GO:0001071//nucleic acid binding transcription factor activity	GO:0006351//transcription, DNA-templated	K12135//zinc finger protein CONSTANS	gi|12321500|gb|AAG50803.1|AC079281_5//zinc finger protein, putative [Arabidopsis thaliana]
AT1G26230	2417	18.185	0.295	-5.94589	0.920412	Down	GO:0009536//plastid;GO:0009941//chloroplast envelope;GO:0009570//chloroplast stroma	GO:0032559//adenyl ribonucleotide binding	GO:0006457//protein folding	K04077//chaperonin GroEL	gi|15222666|ref|NP_173947.1|//chaperonin 60 subunit beta 4 [Arabidopsis thaliana];gi|334182873|ref|NP_001185097.1|//chaperonin 60 subunit beta 4 [Arabidopsis thaliana]
AT1G26380	1791	4.515	3015.16	9.3833	0.9992	Up	GO:0005783//endoplasmic reticulum;GO:0044464//cell part	GO:0009055//electron carrier activity;GO:0016614//oxidoreductase activity, acting on CH-OH group of donors;GO:0050660//flavin adenine dinucleotide binding;GO:0003824//catalytic activity;GO:0050662//coenzyme binding	GO:0071456//cellular response to hypoxia;GO:0008152//metabolic process;GO:0055114//oxidation-reduction process	K00279//cytokinin dehydrogenase [EC:1.5.99.12]	gi|727575359|ref|XP_010460312.1|//PREDICTED: reticuline oxidase-like protein [Camelina sativa];gi|18395880|ref|NP_564244.1|//FAD-binding and BBE domain-containing protein [Arabidopsis thaliana]
AT1G26410	1765	0.495	151.975	8.26219	0.990877	Up	GO:0044464//cell part	GO:0003824//catalytic activity;GO:0050662//coenzyme binding	GO:0008152//metabolic process	NA	gi|15222704|ref|NP_173965.1|//FAD-binding and BBE domain-containing protein [Arabidopsis thaliana]
AT1G26420	1738	1.515	197.78	7.02843	0.989401	Up	GO:0044464//cell part	GO:0003824//catalytic activity;GO:0050662//coenzyme binding	GO:0008152//metabolic process	NA	gi|15222705|ref|NP_173966.1|//FAD-binding and BBE domain-containing protein [Arabidopsis thaliana]
AT1G26761	1421	18.935	0.255	-6.21441	0.925496	Down	GO:0009536//plastid	NA	NA	NA	gi|186478898|ref|NP_001117357.1|//Arabinanase/levansucrase/invertase [Arabidopsis thaliana]
AT1G26920	887	29.71	1.65	-4.17041	0.910612	Down	NA	NA	NA	NA	gi|18396114|ref|NP_564266.1|//uncharacterized protein [Arabidopsis thaliana]
AT1G27130	1095	52.695	443.02	3.07163	0.929309	Up	GO:0044424//intracellular part	GO:0016765//transferase activity, transferring alkyl or aryl (other than methyl) groups	GO:0006790//sulfur compound metabolic process;GO:0009404//toxin metabolic process;GO:0010038//response to metal ion	K00799//glutathione S-transferase [EC:2.5.1.18]	gi|8778860|gb|AAF79859.1|AC000348_12//T7N9.20 [Arabidopsis thaliana]
AT1G27350	497	87.42	694.745	2.99045	0.927608	Up	NA	NA	NA	NA	gi|674868239|emb|CDY66149.1|//BnaAnng21710D [Brassica napus]
AT1G27480	1509	54.925	0.885	-5.95564	0.962769	Down	GO:0043231//intracellular membrane-bounded organelle;GO:0031090//organelle membrane	GO:0008374//O-acyltransferase activity	GO:0044238//primary metabolic process	K06129//lysophospholipase III [EC:3.1.1.5]	gi|18396359|ref|NP_564286.1|//Lecithin-cholesterol acyltransferase-like 1 [Arabidopsis thaliana]
AT1G27730	933	34.31	411.46	3.58405	0.939314	Up	GO:0043231//intracellular membrane-bounded organelle	GO:0046914//transition metal ion binding;GO:0001071//nucleic acid binding transcription factor activity	GO:0009743//response to carbohydrate;GO:0006970//response to osmotic stress;GO:0009725//response to hormone;GO:0040007//growth;GO:0044237//cellular metabolic process;GO:0009642//response to light intensity	NA	gi|6693033|gb|AAF24959.1|AC012375_22//T22C5.18 [Arabidopsis thaliana]
AT1G27950	786	104.625	6.89	-3.92458	0.935911	Down	GO:0031225//anchored component of membrane	NA	GO:0010876//lipid localization	NA	gi|15217777|ref|NP_174116.1|//glycosylphosphatidylinositol-anchored lipid protein transfer 1 [Arabidopsis thaliana]
AT1G28190	1040	9.81	673.785	6.10189	0.986674	Up	NA	NA	NA	NA	gi|15217852|ref|NP_174140.1|//uncharacterized protein [Arabidopsis thaliana]
AT1G28330	824	163.205	28.995	-2.49281	0.911883	Down	GO:0005634//nucleus	NA	GO:0009744//response to sucrose;GO:0009746//response to hexose;GO:0009749//response to glucose;GO:0034285//response to disaccharide;GO:0009750//response to fructose	NA	gi|334182913|ref|NP_001185105.1|//dormancy-associated protein-like 1 [Arabidopsis thaliana];gi|238478661|ref|NP_001154378.1|//dormancy-associated protein-like 1 [Arabidopsis thaliana];gi|18396748|ref|NP_564305.1|//dormancy-associated protein-like 1 [Arabidopsis thaliana]
AT1G28380	2202	24.78	118.11	2.25288	0.901488	Up	NA	NA	GO:0033554//cellular response to stress;GO:0006970//response to osmotic stress;GO:0006952//defense response;GO:0009696//salicylic acid metabolic process	K07119//uncharacterized protein	gi|18396768|ref|NP_564307.1|//protein necrotic spotted lesions 1 [Arabidopsis thaliana]
AT1G28660	1310	29.6	0.765	-5.27399	0.933451	Down	GO:0044464//cell part	GO:0016788//hydrolase activity, acting on ester bonds	GO:0044238//primary metabolic process	K00514//zeta-carotene desaturase [EC:1.3.5.6];K01206//alpha-L-fucosidase [EC:3.2.1.51]	gi|18396873|ref|NP_564314.1|//GDSL esterase/lipase [Arabidopsis thaliana];gi|30690523|ref|NP_849723.1|//GDSL esterase/lipase [Arabidopsis thaliana]
AT1G28670	1411	31.395	0.455	-6.10852	0.948663	Down	GO:0044464//cell part	GO:0016788//hydrolase activity, acting on ester bonds	GO:0044238//primary metabolic process	K00514//zeta-carotene desaturase [EC:1.3.5.6];K01206//alpha-L-fucosidase [EC:3.2.1.51]	gi|15218756|ref|NP_174188.1|//lipase ARAB-1 [Arabidopsis thaliana]
AT1G29070	772	663.33	86.415	-2.94037	0.927136	Down	GO:0030529//intracellular ribonucleoprotein complex;GO:0009536//plastid	GO:0005198//structural molecule activity	GO:0022613//ribonucleoprotein complex biogenesis;GO:0010467//gene expression	K02914//large subunit ribosomal protein L34	gi|15218810|ref|NP_174202.1|//50S ribosomal protein L34 [Arabidopsis thaliana]
AT1G29310	1717	18.095	213.13	3.55807	0.93384	Up	GO:0016020//membrane;GO:0043231//intracellular membrane-bounded organelle;GO:0005794//Golgi apparatus;GO:0016021//integral component of membrane;GO:0005739//mitochondrion;GO:0005886//plasma membrane	GO:0008320//protein transmembrane transporter activity;GO:0015450//P-P-bond-hydrolysis-driven protein transmembrane transporter activity	GO:0006810//transport;GO:0009306//protein secretion	K10956//protein transport protein SEC61 subunit alpha	gi|186479015|ref|NP_174225.2|//SecY protein transport family protein [Arabidopsis thaliana]
AT1G29530	1127	18.04	0.555	-5.02257	0.903908	Down	NA	NA	NA	NA	gi|30690777|ref|NP_174246.2|//uncharacterized protein [Arabidopsis thaliana]
AT1G29670	1326	52.71	4.055	-3.7003	0.918156	Down	GO:0030312//external encapsulating structure;GO:0005576//extracellular region;GO:0009536//plastid	GO:0016787//hydrolase activity	GO:0044238//primary metabolic process	K17604//zinc finger SWIM domain-containing protein 3;K01188//beta-glucosidase [EC:3.2.1.21];K00679//phospholipid:diacylglycerol acyltransferase [EC:2.3.1.158];K01206//alpha-L-fucosidase [EC:3.2.1.51];K10960//geranylgeranyl reductase [EC:1.3.1.83]	gi|15220514|ref|NP_174260.1|//GDSL esterase/lipase [Arabidopsis thaliana]
AT1G29700	1356	47.175	1.545	-4.93234	0.941406	Down	GO:0009536//plastid	GO:0003824//catalytic activity	NA	NA	gi|18397206|ref|NP_564334.1|//metallo-beta-lactamase domain-containing protein [Arabidopsis thaliana]
AT1G29910	1020	3780.47	64.525	-5.87256	0.984952	Down	GO:0043234//protein complex;GO:0005576//extracellular region;GO:0009534//chloroplast thylakoid;GO:0009570//chloroplast stroma;GO:0034357//photosynthetic membrane	GO:0046906//tetrapyrrole binding	GO:0009746//response to hexose;GO:0006091//generation of precursor metabolites and energy;GO:0009639//response to red or far red light	K08912//light-harvesting complex II chlorophyll a/b binding protein 1	gi|18397286|ref|NP_564339.1|//chlorophyll A/B binding protein 3 [Arabidopsis thaliana]
AT1G29920	922	8398.68	223.3	-5.23311	0.974906	Down	GO:0048046//apoplast;GO:0010287//plastoglobule;GO:0009535//chloroplast thylakoid membrane;GO:0009534//chloroplast thylakoid;GO:0030076//light-harvesting complex;GO:0005794//Golgi apparatus;GO:0043234//protein complex;GO:0005576//extracellular region;GO:0005739//mitochondrion;GO:0009941//chloroplast envelope;GO:0009570//chloroplast stroma;GO:0034357//photosynthetic membrane	GO:0031409//pigment binding;GO:0046906//tetrapyrrole binding;GO:0016168//chlorophyll binding	GO:0009768//photosynthesis, light harvesting in photosystem I;GO:0009746//response to hexose;GO:0009637//response to blue light;GO:0006091//generation of precursor metabolites and energy;GO:0009416//response to light stimulus;GO:0009750//response to fructose;GO:0010218//response to far red light;GO:0010114//response to red light;GO:0009639//response to red or far red light	K08912//light-harvesting complex II chlorophyll a/b binding protein 1	gi|674252052|gb|KFK44817.1|//hypothetical protein AALP_AA1G306700 [Arabis alpina];gi|31323256|gb|AAP44089.1|//chlorophyll a/b binding protein [Brassica oleracea];gi|18397286|ref|NP_564339.1|//chlorophyll A/B binding protein 3 [Arabidopsis thaliana];gi|12324161|gb|AAG52048.1|AC022455_2//chlorophyll A-B-binding protein 2 precursor, 5' partial; 1-750 [Arabidopsis thaliana]
AT1G29930	1043	17848.5	802.59	-4.475	0.960144	Down	GO:0048046//apoplast;GO:0010287//plastoglobule;GO:0009535//chloroplast thylakoid membrane;GO:0009534//chloroplast thylakoid;GO:0030076//light-harvesting complex;GO:0005794//Golgi apparatus;GO:0043234//protein complex;GO:0005576//extracellular region;GO:0005739//mitochondrion;GO:0009941//chloroplast envelope;GO:0009570//chloroplast stroma;GO:0034357//photosynthetic membrane	GO:0031409//pigment binding;GO:0046906//tetrapyrrole binding;GO:0016168//chlorophyll binding	GO:0009768//photosynthesis, light harvesting in photosystem I;GO:0009746//response to hexose;GO:0010218//response to far red light;GO:0009637//response to blue light;GO:0006091//generation of precursor metabolites and energy;GO:0009750//response to fructose;GO:0010114//response to red light;GO:0009639//response to red or far red light	K08912//light-harvesting complex II chlorophyll a/b binding protein 1	gi|15220615|ref|NP_174286.1|//chlorophyll A/B binding protein 1 [Arabidopsis thaliana];gi|12324161|gb|AAG52048.1|AC022455_2//chlorophyll A-B-binding protein 2 precursor, 5' partial; 1-750 [Arabidopsis thaliana]
AT1G30135	564	0.56	28.615	5.6752	0.93915	Up	NA	GO:0005488//binding	GO:0009719//response to endogenous stimulus;GO:0009743//response to carbohydrate	K13464//jasmonate ZIM domain-containing protein	gi|18397376|ref|NP_564349.1|//protein TIFY 5A [Arabidopsis thaliana]
AT1G30260	678	13.12	0.01	-10.3576	0.9126	Down	NA	NA	GO:0009725//response to hormone	NA	gi|18397428|ref|NP_564352.1|//uncharacterized protein [Arabidopsis thaliana]
AT1G30270	2235	24.62	311.805	3.66274	0.938269	Up	GO:0016020//membrane;GO:0043231//intracellular membrane-bounded organelle;GO:0044444//cytoplasmic part	GO:0004672//protein kinase activity;GO:0005488//binding	GO:0031667//response to nutrient levels;GO:0006950//response to stress;GO:0071805//potassium ion transmembrane transport	K07198//5'-AMP-activated protein kinase, catalytic alpha subunit [EC:2.7.11.11]	gi|697350749|pdb|4CZT|A//Chain A, Crystal Structure Of The Kinase Domain Of Snrk3.23 At1g30270
AT1G30380	755	2751.41	222.515	-3.6282	0.94157	Down	GO:0009521//photosystem;GO:0009534//chloroplast thylakoid	NA	GO:0044237//cellular metabolic process	K02698//photosystem I subunit X	gi|15220733|ref|NP_174327.1|//photosystem I reaction center subunit psaK [Arabidopsis thaliana]
AT1G30520	1892	14.595	0.27	-5.75637	0.903928	Down	GO:0009536//plastid;GO:0042579//microbody	GO:0016405//CoA-ligase activity	GO:0042371//vitamin K biosynthetic process	K14760//acyl-activating enzyme 14 [EC:6.2.1.26]	gi|22329863|ref|NP_174340.2|//2-succinylbenzoate--CoA ligase [Arabidopsis thaliana]
AT1G30620	1924	4.745	92.835	4.29019	0.941631	Up	GO:0043231//intracellular membrane-bounded organelle	GO:0048037//cofactor binding;GO:0016857//racemase and epimerase activity, acting on carbohydrates and derivatives	GO:0019322//pentose biosynthetic process;GO:0042546//cell wall biogenesis;GO:0006139//nucleobase-containing compound metabolic process;GO:0019318//hexose metabolic process	K12448//UDP-arabinose 4-epimerase [EC:5.1.3.5]	gi|145324086|ref|NP_001077632.1|//UDP-arabinose 4-epimerase 1 [Arabidopsis thaliana];gi|22329866|ref|NP_174350.2|//UDP-arabinose 4-epimerase 1 [Arabidopsis thaliana]
AT1G30700	1772	2.375	252.545	6.73247	0.98936	Up	GO:0044464//cell part	GO:0050662//coenzyme binding;GO:0016491//oxidoreductase activity	GO:0008152//metabolic process	NA	gi|15221473|ref|NP_174357.1|//FAD-binding Berberine family protein [Arabidopsis thaliana]
AT1G30730	1681	3.125	54.42	4.12221	0.927157	Up	GO:0044464//cell part	GO:0003824//catalytic activity;GO:0050662//coenzyme binding	GO:0008152//metabolic process	NA	gi|15221494|ref|NP_174360.1|//FAD-binding and BBE domain-containing protein [Arabidopsis thaliana]
AT1G30755	2141	4.275	96.365	4.49451	0.946982	Up	NA	NA	NA	NA	gi|18397646|ref|NP_564362.1|//uncharacterized protein [Arabidopsis thaliana]
AT1G30757	635	1.64	28.935	4.14105	0.907393	Up	GO:0044464//cell part	NA	NA	NA	gi|22329869|ref|NP_683333.1|//uncharacterized protein [Arabidopsis thaliana]
AT1G31420	2494	56.3	3.385	-4.05591	0.926337	Down	GO:0031224//intrinsic component of membrane	GO:0032559//adenyl ribonucleotide binding;GO:0004672//protein kinase activity	GO:0000902//cell morphogenesis;GO:0006464//cellular protein modification process;GO:0007167//enzyme linked receptor protein signaling pathway	K13418//somatic embryogenesis receptor kinase 1 [EC:2.7.10.1 2.7.11.1];K04730//interleukin-1 receptor-associated kinase 1 [EC:2.7.11.1]	gi|42562442|ref|NP_174427.3|//LRR receptor-like serine/threonine-protein kinase FEI 1 [Arabidopsis thaliana];gi|334182976|ref|NP_001185122.1|//LRR receptor-like serine/threonine-protein kinase FEI 1 [Arabidopsis thaliana]
AT1G31580	696	87.9	3.305	-4.73314	0.950488	Down	GO:0030312//external encapsulating structure	NA	GO:0006950//response to stress	NA	gi|15222386|ref|NP_174441.1|//protein ECS1 [Arabidopsis thaliana]
AT1G31800	2070	97.115	10.045	-3.27322	0.920576	Down	GO:0009536//plastid	GO:0005506//iron ion binding;GO:0016712//oxidoreductase activity, acting on paired donors, with incorporation or reduction of molecular oxygen, reduced flavin or flavoprotein as one donor, and incorporation of one atom of oxygen	GO:0016117//carotenoid biosynthetic process	K15747//beta-ring hydroxylase [EC:1.14.-.-]	gi|18398119|ref|NP_564384.1|//protein LUTEIN DEFICIENT 5 [Arabidopsis thaliana]
AT1G31930	3077	13.585	132.385	3.28465	0.924717	Up	GO:0043231//intracellular membrane-bounded organelle;GO:0005634//nucleus;GO:0005834//heterotrimeric G-protein complex;GO:0005737//cytoplasm	GO:0031683//G-protein beta/gamma-subunit complex binding;GO:0060089//molecular transducer activity;GO:0001664//G-protein coupled receptor binding;GO:0032561//guanyl ribonucleotide binding;GO:0005525//GTP binding;GO:0004871//signal transducer activity;GO:0003924//GTPase activity	GO:2000067//regulation of root morphogenesis;GO:0009746//response to hexose;GO:0007166//cell surface receptor signaling pathway;GO:0009723//response to ethylene;GO:0009606//tropism;GO:0009652//thigmotropism;GO:0009749//response to glucose;GO:0010015//root morphogenesis;GO:0007188//adenylate cyclase-modulating G-protein coupled receptor signaling pathway;GO:0009612//response to mechanical stimulus…	K04630//guanine nucleotide-binding protein G(i) subunit alpha;K19729//guanine nucleotide-binding protein G(t) subunit alpha 3;K04640//guanine nucleotide-binding protein subunit alpha, other	gi|15222516|ref|NP_174475.1|//extra-large GTP-binding protein 3 [Arabidopsis thaliana]
AT1G32060	1556	1041.51	44.61	-4.54516	0.960841	Down	GO:0009532//plastid stroma;GO:0005576//extracellular region;GO:0009526//plastid envelope;GO:0009534//chloroplast thylakoid	GO:0032559//adenyl ribonucleotide binding;GO:0016301//kinase activity	GO:0006952//defense response;GO:0044238//primary metabolic process;GO:0006796//phosphate-containing compound metabolic process	K00855//phosphoribulokinase [EC:2.7.1.19]	gi|15222551|ref|NP_174486.1|//phosphoribulokinase [Arabidopsis thaliana]
AT1G32200	1607	53.135	4.93	-3.43	0.910899	Down	GO:0031224//intrinsic component of membrane;GO:0009532//plastid stroma	GO:0016705//oxidoreductase activity, acting on paired donors, with incorporation or reduction of molecular oxygen;GO:0046872//metal ion binding;GO:0004497//monooxygenase activity;GO:0008374//O-acyltransferase activity	GO:0046471//phosphatidylglycerol metabolic process;GO:0003006//developmental process involved in reproduction;GO:0006950//response to stress;GO:0009725//response to hormone;GO:0006633//fatty acid biosynthetic process;GO:0006996//organelle organization	K00630//glycerol-3-phosphate O-acyltransferase [EC:2.3.1.15]	gi|15222600|ref|NP_174499.1|//glycerol-3-phosphate acyltransferase [Arabidopsis thaliana]
AT1G32350	1338	1.115	205.625	7.52683	0.991656	Up	GO:0031224//intrinsic component of membrane;GO:0031967//organelle envelope	GO:0043169//cation binding;GO:0016682//oxidoreductase activity, acting on diphenols and related substances as donors, oxygen as acceptor	GO:0006091//generation of precursor metabolites and energy;GO:0032501//multicellular organismal process	K17893//ubiquinol oxidase [EC:1.10.3.11]	gi|18398395|ref|NP_564395.1|//alternative oxidase 1D [Arabidopsis thaliana]
AT1G32450	2195	20.67	0.1	-7.69139	0.938597	Down	GO:0016020//membrane	GO:0015103//inorganic anion transmembrane transporter activity	GO:0010035//response to inorganic substance;GO:0015833//peptide transport;GO:0042126//nitrate metabolic process;GO:0015698//inorganic anion transport	K14638//solute carrier family 15 (peptide/histidine transporter), member 3/4	gi|30692706|ref|NP_174523.2|//nitrate transporter 1.5 [Arabidopsis thaliana]
AT1G32470	791	854.12	93.935	-3.1847	0.933246	Down	GO:0043234//protein complex;GO:0009536//plastid	GO:0005488//binding	GO:0006546//glycine catabolic process;GO:0043094//cellular metabolic compound salvage	K02437//glycine cleavage system H protein	gi|15223217|ref|NP_174525.1|//probable glycine cleavage system H protein 2 [Arabidopsis thaliana]
AT1G32550	819	65.99	9.72	-2.76322	0.903067	Down	NA	GO:0043169//cation binding;GO:0051536//iron-sulfur cluster binding	GO:0006091//generation of precursor metabolites and energy	K02639//ferredoxin	gi|238478707|ref|NP_001154389.1|//ferredoxin C2 [Arabidopsis thaliana];gi|15223230|ref|NP_174533.1|//ferredoxin C2 [Arabidopsis thaliana]
AT1G32990	856	401.125	55.335	-2.85779	0.92525	Down	GO:0015934//large ribosomal subunit;GO:0009532//plastid stroma;GO:0009526//plastid envelope	GO:0005198//structural molecule activity	GO:0022613//ribonucleoprotein complex biogenesis;GO:0010467//gene expression	K02867//large subunit ribosomal protein L11	gi|15223354|ref|NP_174575.1|//plastid ribosomal protein l11 [Arabidopsis thaliana]
AT1G33030	1232	1.11	64.095	5.85158	0.964511	Up	GO:0044444//cytoplasmic part	GO:0005515//protein binding;GO:0008168//methyltransferase activity	GO:0009699//phenylpropanoid biosynthetic process;GO:0006730//one-carbon metabolic process	K13066//caffeic acid 3-O-methyltransferase [EC:2.1.1.68]	gi|15223364|ref|NP_174579.1|//O-methyltransferase-like protein [Arabidopsis thaliana]
AT1G33110	1861	37.27	161.77	2.11786	0.90155	Up	GO:0044464//cell part	GO:0015291//secondary active transmembrane transporter activity	GO:0015893//drug transport	K03327//multidrug resistance protein, MATE family	gi|15223402|ref|NP_174587.1|//MATE efflux family protein [Arabidopsis thaliana]
AT1G33240	2624	29.015	0.93	-4.96342	0.926911	Down	GO:0043231//intracellular membrane-bounded organelle;GO:0005634//nucleus	GO:0003677//DNA binding;GO:0043565//sequence-specific DNA binding;GO:0003700//transcription factor activity, sequence-specific DNA binding	GO:0030308//negative regulation of cell growth;GO:0010375//stomatal complex patterning;GO:0009414//response to water deprivation;GO:0010948//negative regulation of cell cycle process;GO:0008361//regulation of cell size;GO:0006351//transcription, DNA-templated;GO:0010090//trichome morphogenesis;GO:0016049//cell growth;GO:0010374//stomatal complex development;GO:0032876//negative regulation of DNA …	K15174//RNA polymerase II-associated factor 1	gi|12322569|gb|AAG51283.1|AC027035_6//trihelix DNA-binding protein (GTL1) [Arabidopsis thaliana];gi|15217472|ref|NP_174594.1|//trihelix transcription factor GTL1 [Arabidopsis thaliana]
AT1G33590	1637	95.585	891.43	3.22127	0.933471	Up	GO:0005618//cell wall;GO:0009536//plastid	NA	GO:0023052//signaling;GO:0009628//response to abiotic stimulus	K13420//LRR receptor-like serine/threonine-protein kinase FLS2 [EC:2.7.11.1]	gi|10998936|gb|AAG26075.1|AC069299_1//hypothetical protein [Arabidopsis thaliana]
AT1G33600	1588	41.77	365.73	3.13024	0.92892	Up	GO:0005618//cell wall;GO:0009536//plastid	NA	GO:0023052//signaling;GO:0009628//response to abiotic stimulus	K13420//LRR receptor-like serine/threonine-protein kinase FLS2 [EC:2.7.11.1]	gi|15217593|ref|NP_174624.1|//leucine-rich repeat-containing protein [Arabidopsis thaliana]
AT1G33810	660	139.825	9.52	-3.87652	0.937346	Down	GO:0009526//plastid envelope;GO:0009534//chloroplast thylakoid	NA	NA	NA	gi|18398988|ref|NP_564429.1|//uncharacterized protein [Arabidopsis thaliana]
AT1G33811	1388	48.575	3.295	-3.88186	0.918238	Down	GO:0044464//cell part	GO:0016787//hydrolase activity	GO:0044238//primary metabolic process	K17604//zinc finger SWIM domain-containing protein 3;K01188//beta-glucosidase [EC:3.2.1.21];K00679//phospholipid:diacylglycerol acyltransferase [EC:2.3.1.158];K01206//alpha-L-fucosidase [EC:3.2.1.51];K10960//geranylgeranyl reductase [EC:1.3.1.83]	gi|18398991|ref|NP_564430.1|//GDSL esterase/lipase [Arabidopsis thaliana]
AT1G34000	824	185.74	21.74	-3.09486	0.925066	Down	GO:0009534//chloroplast thylakoid	NA	GO:0009416//response to light stimulus	NA	gi|42562501|ref|NP_564432.3|//one-helix protein 2 [Arabidopsis thaliana]
AT1G35230	615	2.435	161.09	6.0478	0.980257	Up	NA	NA	NA	NA	gi|18399572|ref|NP_564455.1|//arabinogalactan protein 5 [Arabidopsis thaliana]
AT1G35420	1168	90.645	2.745	-5.04535	0.958443	Down	GO:0009532//plastid stroma	GO:0003824//catalytic activity	NA	K01061//carboxymethylenebutenolidase [EC:3.1.1.45]	gi|334183042|ref|NP_001185140.1|//dienelactone hydrolase-like protein [Arabidopsis thaliana];gi|18399662|ref|NP_564458.1|//dienelactone hydrolase-like protein [Arabidopsis thaliana]
AT1G35680	876	462.015	61.765	-2.90308	0.926009	Down	GO:0030529//intracellular ribonucleoprotein complex;GO:0009532//plastid stroma;GO:0009526//plastid envelope	GO:0003723//RNA binding;GO:0005198//structural molecule activity	GO:0010467//gene expression;GO:0006950//response to stress	K02888//large subunit ribosomal protein L21	gi|15219695|ref|NP_174808.1|//50S ribosomal protein L21 [Arabidopsis thaliana]
AT1G42550	2867	79.11	1.21	-6.03078	0.971215	Down	GO:0016020//membrane	NA	GO:0007010//cytoskeleton organization;GO:0009658//chloroplast organization	NA	gi|240254220|ref|NP_174979.5|//plastid movement impaired1 [Arabidopsis thaliana]
AT1G42970	1774	1556.19	178.72	-3.12225	0.931462	Down	GO:0009535//chloroplast thylakoid membrane;GO:0048046//apoplast;GO:0009526//plastid envelope;GO:0009534//chloroplast thylakoid;GO:0005829//cytosol;GO:0009532//plastid stroma;GO:0005576//extracellular region;GO:0009941//chloroplast envelope;GO:0010319//stromule;GO:0009570//chloroplast stroma	GO:0050661//NADP binding;GO:0000166//nucleotide binding;GO:0047100//glyceraldehyde-3-phosphate dehydrogenase (NADP+) (phosphorylating) activity;GO:0051287//NAD binding;GO:0004365//glyceraldehyde-3-phosphate dehydrogenase (NAD+) (phosphorylating) activity	GO:0006006//glucose metabolic process;GO:0009409//response to cold;GO:0006950//response to stress;GO:0009416//response to light stimulus;GO:0006096//glycolytic process;GO:0034285//response to disaccharide;GO:0055114//oxidation-reduction process;GO:0009744//response to sucrose;GO:0046686//response to cadmium ion;GO:0015977//carbon fixation;GO:0009314//response to radiation;GO:0019253//reductive pe…	K05298//glyceraldehyde-3-phosphate dehydrogenase (NADP+) (phosphorylating) [EC:1.2.1.13]	gi|15217555|ref|NP_174996.1|//glyceraldehyde-3-phosphate dehydrogenase B [Arabidopsis thaliana]
AT1G42990	1167	30.49	838.24	4.78096	0.96529	Up	GO:0043231//intracellular membrane-bounded organelle;GO:0005634//nucleus;GO:0031090//organelle membrane;GO:0016021//integral component of membrane;GO:0005789//endoplasmic reticulum membrane	GO:0003677//DNA binding;GO:0043565//sequence-specific DNA binding;GO:0003700//transcription factor activity, sequence-specific DNA binding;GO:0001071//nucleic acid binding transcription factor activity	GO:0010200//response to chitin;GO:0009743//response to carbohydrate;GO:0006355//regulation of transcription, DNA-templated;GO:0006984//ER-nucleus signaling pathway;GO:0006351//transcription, DNA-templated;GO:0030968//endoplasmic reticulum unfolded protein response	K14431//transcription factor TGA;K04450//cyclic AMP-dependent transcription factor ATF-2;K16241//transcription factor HY5	gi|15217559|ref|NP_174998.1|//bZIP transcription factor 60 [Arabidopsis thaliana]
AT1G44000	1108	105.61	6.12	-4.10907	0.939786	Down	NA	NA	NA	K18213//proteinaceous RNase P [EC:3.1.26.5]	gi|18401163|ref|NP_564489.1|//uncharacterized protein [Arabidopsis thaliana]
AT1G44446	1988	79.065	3.28	-4.59127	0.946121	Down	GO:0009528//plastid inner membrane;GO:0034357//photosynthetic membrane	GO:0016703//oxidoreductase activity, acting on single donors with incorporation of molecular oxygen, incorporation of one atom of oxygen (internal monooxygenases or internal mixed function oxidases);GO:0046914//transition metal ion binding;GO:0051536//iron-sulfur cluster binding	GO:0006779//porphyrin-containing compound biosynthetic process	K13600//chlorophyllide a oxygenase [EC:1.14.13.122]	gi|15219408|ref|NP_175088.1|//chlorophyllide a oxygenase [Arabidopsis thaliana]
AT1G44575	1059	1382.74	198.95	-2.79706	0.925209	Down	GO:0009534//chloroplast thylakoid	GO:0019840//isoprenoid binding;GO:0046906//tetrapyrrole binding	GO:0009416//response to light stimulus	K03542//photosystem II 22kDa protein	gi|15219418|ref|NP_175092.1|//photosystem II subunit S [Arabidopsis thaliana];gi|42571761|ref|NP_973971.1|//photosystem II subunit S [Arabidopsis thaliana]
AT1G44760	1035	25.575	1.335	-4.25982	0.904994	Down	NA	NA	GO:0050896//response to stimulus	NA	gi|15219439|ref|NP_175097.1|//adenine nucleotide alpha hydrolase-like protein [Arabidopsis thaliana]
AT1G44920	1113	103.27	7.575	-3.76903	0.931401	Down	GO:0009536//plastid	NA	NA	K00939//adenylate kinase [EC:2.7.4.3]	gi|18401414|ref|NP_564492.1|//uncharacterized protein [Arabidopsis thaliana]
AT1G45201	1697	52.135	0.52	-6.6476	0.968079	Down	GO:0043231//intracellular membrane-bounded organelle	NA	GO:0044238//primary metabolic process	NA	gi|79588733|ref|NP_849772.2|//triacylglycerol lipase-like 1 [Arabidopsis thaliana];gi|79606086|ref|NP_973975.2|//triacylglycerol lipase-like 1 [Arabidopsis thaliana]
AT1G47580	814	29.795	0.335	-6.47477	0.94977	Down	NA	NA	GO:0043412//macromolecule modification	K17964//leucine-rich PPR motif-containing protein, mitochondrial;K03452//magnesium/proton exchanger;K10683//BRCA1-associated RING domain protein 1;K17285//selenium-binding protein 1;K11000//callose synthase [EC:2.4.1.-]	gi|5668803|gb|AAD46029.1|AC007519_14//F16N3.14 [Arabidopsis thaliana]
AT1G47830	819	24.94	143.94	2.52893	0.911309	Up	GO:0043231//intracellular membrane-bounded organelle;GO:0030118//clathrin coat	GO:0022892//substrate-specific transporter activity	GO:0015031//protein transport	K11827//AP-2 complex subunit sigma-1	gi|15220987|ref|NP_175219.1|//SNARE-like superfamily protein [Arabidopsis thaliana]
AT1G48350	705	785.445	124.02	-2.66294	0.922872	Down	GO:0030529//intracellular ribonucleoprotein complex	GO:0005198//structural molecule activity	GO:0010467//gene expression	K02881//large subunit ribosomal protein L18	gi|15221153|ref|NP_175268.1|//50S ribosomal protein L18/L5e family protein [Arabidopsis thaliana]
AT1G48570	1603	27.265	0.94	-4.85825	0.92197	Down	GO:0009536//plastid	GO:0046914//transition metal ion binding	NA	K02350//DNA polymerase zeta [EC:2.7.7.7]	gi|15221905|ref|NP_175290.1|//zinc finger (Ran-binding) domain-containing protein [Arabidopsis thaliana]
AT1G48600	1770	52.53	6.745	-2.96125	0.901304	Down	GO:0044424//intracellular part	GO:0008170//N-methyltransferase activity;GO:0016410//N-acyltransferase activity	GO:0019695//choline metabolic process;GO:0046470//phosphatidylcholine metabolic process;GO:0009791//post-embryonic development;GO:0048229//gametophyte development;GO:0006730//one-carbon metabolic process;GO:0006498//N-terminal protein lipidation;GO:0048868//pollen tube development;GO:0000904//cell morphogenesis involved in differentiation	K05929//phosphoethanolamine N-methyltransferase [EC:2.1.1.103]	gi|42571805|ref|NP_973993.1|//phosphoethanolamine N-methyltransferase 2 [Arabidopsis thaliana]
AT1G48750	544	108.14	2.84	-5.25087	0.964265	Down	GO:0044464//cell part	GO:0005488//binding	GO:0010876//lipid localization	K18857//alcohol dehydrogenase class-P [EC:1.1.1.1]	gi|18402345|ref|NP_564532.1|//bifunctional inhibitor/lipid-transfer protein/seed storage 2S albumin-like protein [Arabidopsis thaliana]
AT1G48850	1694	56.05	294.645	2.39419	0.914097	Up	GO:0031981//nuclear lumen;GO:0005730//nucleolus;GO:0005829//cytosol;GO:0009536//plastid;GO:0009570//chloroplast stroma	GO:0010181//FMN binding;GO:0016838//carbon-oxygen lyase activity, acting on phosphates;GO:0004107//chorismate synthase activity	GO:0008652//cellular amino acid biosynthetic process;GO:0009423//chorismate biosynthetic process;GO:0003006//developmental process involved in reproduction;GO:0009073//aromatic amino acid family biosynthetic process;GO:0009793//embryo development ending in seed dormancy	K01736//chorismate synthase [EC:4.2.3.5]	gi|18402389|ref|NP_564534.1|//chorismate synthase [Arabidopsis thaliana]
AT1G49010	1161	36.065	0.35	-6.6871	0.958402	Down	GO:0043231//intracellular membrane-bounded organelle	GO:0001071//nucleic acid binding transcription factor activity;GO:0003676//nucleic acid binding	GO:0006970//response to osmotic stress;GO:0009725//response to hormone;GO:0010038//response to metal ion	K08869//aarF domain-containing kinase;K17613//calcineurin-binding protein cabin-1	gi|18402458|ref|NP_564537.1|//myb/SANT-like DNA-binding domain-containing protein [Arabidopsis thaliana]
AT1G49200	942	15.635	0.01	-10.6106	0.925127	Down	NA	GO:0019787//ubiquitin-like protein transferase activity;GO:0046914//transition metal ion binding	GO:0032446//protein modification by small protein conjugation	K19040//E3 ubiquitin-protein ligase ATL10/75/76/77/78 [EC:2.3.2.27]	gi|15222068|ref|NP_175346.1|//RING-H2 finger protein ATL75 [Arabidopsis thaliana]
AT1G49380	2055	30.695	0.565	-5.76361	0.943333	Down	GO:0016021//integral component of membrane;GO:0009536//plastid;GO:0009507//chloroplast	NA	GO:0017004//cytochrome complex assembly;GO:0043623//cellular protein complex assembly	K07399//cytochrome c biogenesis protein	gi|18402618|ref|NP_564544.1|//cytochrome c biogenesis protein CCS1 [Arabidopsis thaliana]
AT1G49510	1215	27.425	1.04	-4.72084	0.918936	Down	NA	NA	GO:0003006//developmental process involved in reproduction	K09422//myb proto-oncogene protein, plant	gi|30694575|ref|NP_175374.2|//protein embryo defective 1273 [Arabidopsis thaliana]
AT1G49750	1755	29.96	0.26	-6.84838	0.953071	Down	NA	NA	NA	K02984//small subunit ribosomal protein S3Ae;K13420//LRR receptor-like serine/threonine-protein kinase FLS2 [EC:2.7.11.1]	gi|15222811|ref|NP_175397.1|//leucine-rich repeat (LRR) family protein [Arabidopsis thaliana]
AT1G49975	599	35.915	1.705	-4.39674	0.922585	Down	GO:0009521//photosystem	GO:0005515//protein binding	GO:0044237//cellular metabolic process	NA	gi|18402865|ref|NP_564561.1|//uncharacterized protein [Arabidopsis thaliana]
AT1G50450	1427	57.1	7.47	-2.93431	0.903293	Down	GO:0009536//plastid	NA	NA	NA	gi|18403077|ref|NP_564570.1|//Saccharopine dehydrogenase [Arabidopsis thaliana]
AT1G50732	550	33.465	0.01	-11.7084	0.962461	Down	NA	NA	NA	NA	gi|334183205|ref|NP_001185189.1|//uncharacterized protein [Arabidopsis thaliana]
AT1G50900	793	218.41	12.77	-4.09621	0.946511	Down	NA	NA	NA	K01802//peptidylprolyl isomerase [EC:5.2.1.8]	gi|12321788|gb|AAG50930.1|AC079284_5//unknown protein [Arabidopsis thaliana]
AT1G51100	886	43.655	1.13	-5.27175	0.945937	Down	GO:0009532//plastid stroma	NA	NA	NA	gi|18403352|ref|NP_564582.1|//uncharacterized protein [Arabidopsis thaliana]
AT1G51390	1850	88.4	8.095	-3.44894	0.921867	Down	GO:0043231//intracellular membrane-bounded organelle;GO:0005739//mitochondrion	GO:0005524//ATP binding;GO:0005506//iron ion binding;GO:0046914//transition metal ion binding;GO:0051536//iron-sulfur cluster binding;GO:0005507//copper ion binding;GO:0032559//adenyl ribonucleotide binding;GO:0005198//structural molecule activity;GO:0051540//metal cluster binding	GO:0016226//iron-sulfur cluster assembly;GO:0031163//metallo-sulfur cluster assembly	K09571//FK506-binding protein 4/5 [EC:5.2.1.8]	gi|42562675|ref|NP_175550.2|//NFU domain protein 5 [Arabidopsis thaliana]
AT1G51400	560	669.245	18.17	-5.2029	0.973102	Down	GO:0030095//chloroplast photosystem II;GO:0009523//photosystem II;GO:0009543//chloroplast thylakoid lumen;GO:0009534//chloroplast thylakoid	NA	GO:0009611//response to wounding;GO:0009411//response to UV;GO:0042221//response to chemical;GO:0006950//response to stress;GO:0010193//response to ozone;GO:0010224//response to UV-B	NA	gi|18403499|ref|NP_564589.1|//photosystem II 5 kD protein [Arabidopsis thaliana]
AT1G51402	500	228.355	0.01	-14.479	0.995059	Down	GO:0009523//photosystem II;GO:0009534//chloroplast thylakoid	NA	GO:0009411//response to UV;GO:0042221//response to chemical;GO:0006950//response to stress	NA	gi|62320142|dbj|BAD94339.1|//hypothetical protein [Arabidopsis thaliana]
AT1G51500	2342	45.315	4.135	-3.45403	0.906716	Down	GO:0044464//cell part	GO:0032559//adenyl ribonucleotide binding;GO:0017111//nucleoside-triphosphatase activity	GO:0006970//response to osmotic stress;GO:0009725//response to hormone;GO:0009207//purine ribonucleoside triphosphate catabolic process	K05681//ATP-binding cassette, subfamily G (WHITE), member 2	gi|15217942|ref|NP_175561.1|//ABC transporter G family member 12 [Arabidopsis thaliana]
AT1G51760	1684	24.315	222.635	3.19476	0.928674	Up	GO:0016020//membrane;GO:0043231//intracellular membrane-bounded organelle	GO:0070011//peptidase activity, acting on L-amino acid peptides;GO:0010178//IAA-amino acid conjugate hydrolase activity	GO:0006950//response to stress;GO:0002831//regulation of response to biotic stimulus	K14664//IAA-amino acid hydrolase [EC:3.5.1.-]	gi|15218027|ref|NP_175587.1|//IAA-amino acid hydrolase IAR3 [Arabidopsis thaliana]
AT1G51890	2775	2.28	153.725	6.07517	0.980011	Up	GO:0044464//cell part	GO:0016772//transferase activity, transferring phosphorus-containing groups	NA	K04733//interleukin-1 receptor-associated kinase 4 [EC:2.7.11.1];K16224//senescence-induced receptor-like serine/threonine-protein kinase	gi|334183237|ref|NP_175601.2|//probable LRR receptor-like protein kinase [Arabidopsis thaliana];gi|334183239|ref|NP_001185201.1|//probable LRR receptor-like protein kinase [Arabidopsis thaliana]
AT1G51920	237	0.01	118.255	13.5296	0.989585	Up	NA	NA	NA	NA	gi|15218076|ref|NP_175604.1|//uncharacterized protein [Arabidopsis thaliana]
AT1G51940	2321	18.89	0.365	-5.69358	0.918279	Down	GO:0044464//cell part	GO:0032559//adenyl ribonucleotide binding;GO:0004672//protein kinase activity	GO:0006464//cellular protein modification process;GO:0009056//catabolic process	K04733//interleukin-1 receptor-associated kinase 4 [EC:2.7.11.1]	gi|42562696|ref|NP_175606.2|//LysM type receptor kinase-like protein [Arabidopsis thaliana]
AT1G52100	1554	56.755	2.765	-4.3594	0.933369	Down	GO:0016020//membrane;GO:0009536//plastid	NA	NA	K03695//ATP-dependent Clp protease ATP-binding subunit ClpB	gi|334183241|ref|NP_175622.3|//jacalin-like lectin domain-containing protein [Arabidopsis thaliana];gi|4220457|gb|AAD12684.1|//Similar to gi|3413714 T19L18.21 putative myrosinase-binding protein from Arabidopsis thaliana BAC gb|AC004747. EST gb|N96478 comes from this gene [Arabidopsis thaliana]
AT1G52190	2284	12.435	0.01	-10.2802	0.908377	Down	GO:0016020//membrane	NA	GO:0015833//peptide transport	K14638//solute carrier family 15 (peptide/histidine transporter), member 3/4	gi|15218183|ref|NP_175630.1|//nitrate transporter 1.11 [Arabidopsis thaliana]
AT1G52220	764	204.73	22.01	-3.21749	0.928346	Down	GO:0009534//chloroplast thylakoid	NA	NA	NA	gi|18403896|ref|NP_564603.1|//protein CURVATURE THYLAKOID 1C [Arabidopsis thaliana];gi|79319729|ref|NP_001031173.1|//protein CURVATURE THYLAKOID 1C [Arabidopsis thaliana];gi|145324913|ref|NP_001077703.1|//protein CURVATURE THYLAKOID 1C [Arabidopsis thaliana]
AT1G52230	664	976.735	46.565	-4.39065	0.95791	Down	GO:0009534//chloroplast thylakoid;GO:0009522//photosystem I;GO:0009570//chloroplast stroma	NA	GO:0044237//cellular metabolic process	K02695//photosystem I subunit VI	gi|15218186|ref|NP_175633.1|//photosystem I reaction center subunit H-2 [Arabidopsis thaliana]
AT1G52342	515	28.365	1.62	-4.13005	0.906327	Down	NA	NA	NA	NA	gi|116830075|gb|ABK27995.1|//unknown [Arabidopsis thaliana]
AT1G52400	1916	100.755	10.625	-3.24532	0.920965	Down	GO:0005634//nucleus;GO:0005783//endoplasmic reticulum;GO:0009506//plasmodesma;GO:0010168//ER body;GO:0042579//microbody;GO:0005777//peroxisome;GO:0005773//vacuole;GO:0005576//extracellular region;GO:0009536//plastid;GO:0009507//chloroplast	GO:0008422//beta-glucosidase activity;GO:0005515//protein binding;GO:0042802//identical protein binding;GO:0051993//abscisic acid glucose ester beta-glucosidase activity;GO:0043167//ion binding	GO:0050832//defense response to fungus;GO:0009738//abscisic acid-activated signaling pathway;GO:0009414//response to water deprivation;GO:0006970//response to osmotic stress;GO:0010118//stomatal movement;GO:0006714//sesquiterpenoid metabolic process;GO:0009687//abscisic acid metabolic process;GO:0006952//defense response;GO:0009651//response to salt stress;GO:0005975//carbohydrate metabolic proce…	K15748//beta-D-glucopyranosyl abscisate beta-glucosidase [EC:3.2.1.175]	gi|15218992|ref|NP_175649.1|//beta glucosidase 18 [Arabidopsis thaliana]
AT1G52870	1439	114.02	7.855	-3.85953	0.934989	Down	GO:0031224//intrinsic component of membrane;GO:0009536//plastid	NA	NA	K13348//protein Mpv17	gi|18404224|ref|NP_564616.1|//peroxisomal membrane Mpv17/PMP22 family protein [Arabidopsis thaliana];gi|30695366|ref|NP_564615.3|//peroxisomal membrane Mpv17/PMP22 family protein [Arabidopsis thaliana]
AT1G53430	3522	20.595	129.83	2.65626	0.913318	Up	GO:0016020//membrane;GO:0016021//integral component of membrane;GO:0005886//plasma membrane	GO:0005524//ATP binding;GO:0032559//adenyl ribonucleotide binding;GO:0004672//protein kinase activity	GO:0006464//cellular protein modification process;GO:0006468//protein phosphorylation	K04733//interleukin-1 receptor-associated kinase 4 [EC:2.7.11.1]	gi|15220789|ref|NP_175748.1|//Leucine-rich repeat transmembrane protein kinase [Arabidopsis thaliana];gi|264664531|sp|C0LGG8.1|Y5343_ARATH//RecName: Full=Probable LRR receptor-like serine/threonine-protein kinase At1g53430; Flags: Precursor;gi|186490677|ref|NP_001117479.1|//Leucine-rich repeat transmembrane protein kinase [Arabidopsis thaliana]
AT1G53520	974	33.35	2.77	-3.58973	0.901857	Down	GO:0009532//plastid stroma	GO:0016872//intramolecular lyase activity	GO:0009699//phenylpropanoid biosynthetic process;GO:0006575//cellular modified amino acid metabolic process	K01859//chalcone isomerase [EC:5.5.1.6]	gi|15220807|ref|NP_175757.1|//fatty-acid-binding protein 3 [Arabidopsis thaliana]
AT1G53800	2013	37.11	1.39	-4.73865	0.930335	Down	GO:0005886//plasma membrane	GO:0003677//DNA binding;GO:0004519//endonuclease activity;GO:0004518//nuclease activity	GO:0090305//nucleic acid phosphodiester bond hydrolysis	NA	gi|42562738|ref|NP_564641.2|//uncharacterized protein [Arabidopsis thaliana];gi|79319874|ref|NP_001031183.1|//uncharacterized protein [Arabidopsis thaliana]
AT1G53870	751	15.985	0.35	-5.51322	0.905999	Down	GO:0043234//protein complex	GO:0032561//guanyl ribonucleotide binding	GO:0006412//translation;GO:0044237//cellular metabolic process	K03239//translation initiation factor eIF-2B subunit alpha	gi|334183289|ref|NP_001185218.1|//uncharacterized protein [Arabidopsis thaliana];gi|18404683|ref|NP_564642.1|//TUB_2 domain-containing protein [Arabidopsis thaliana]
AT1G53890	751	15.985	0.35	-5.51322	0.905999	Down	GO:0005634//nucleus;GO:0043234//protein complex;GO:0009507//chloroplast	GO:0032561//guanyl ribonucleotide binding	GO:0006412//translation;GO:0044237//cellular metabolic process	K03239//translation initiation factor eIF-2B subunit alpha	gi|334183289|ref|NP_001185218.1|//uncharacterized protein [Arabidopsis thaliana];gi|18404683|ref|NP_564642.1|//TUB_2 domain-containing protein [Arabidopsis thaliana]
AT1G53990	1104	0.85	36.365	5.41894	0.943497	Up	GO:0044421//extracellular region part;GO:0044464//cell part	GO:0016788//hydrolase activity, acting on ester bonds	GO:0050832//defense response to fungus;GO:0009861//jasmonic acid and ethylene-dependent systemic resistance;GO:0002218//activation of innate immune response;GO:0009734//auxin-activated signaling pathway;GO:0044238//primary metabolic process	K01188//beta-glucosidase [EC:3.2.1.21];K00679//phospholipid:diacylglycerol acyltransferase [EC:2.3.1.158];K10396//kinesin family member 5;K01206//alpha-L-fucosidase [EC:3.2.1.51];K10960//geranylgeranyl reductase [EC:1.3.1.83]	gi|15221018|ref|NP_175801.1|//GDSL motif lipase 3 [Arabidopsis thaliana]
AT1G54350	2312	43.245	2.165	-4.32009	0.926357	Down	GO:0031224//intrinsic component of membrane	GO:0032559//adenyl ribonucleotide binding;GO:0042626//ATPase activity, coupled to transmembrane movement of substances	GO:0006810//transport;GO:0009207//purine ribonucleoside triphosphate catabolic process	K05677//ATP-binding cassette, subfamily D (ALD), member 3	gi|22330243|ref|NP_175837.2|//ABC transporter family protein [Arabidopsis thaliana]
AT1G54500	835	218.25	6.025	-5.17888	0.969227	Down	GO:0009534//chloroplast thylakoid	GO:0043169//cation binding	NA	NA	gi|15221842|ref|NP_175852.1|//rubredoxin-like protein [Arabidopsis thaliana]
AT1G54780	1163	317.245	8.65	-5.19675	0.971072	Down	GO:0009534//chloroplast thylakoid;GO:0044436//thylakoid part	NA	GO:0009765//photosynthesis, light harvesting	NA	gi|18405061|ref|NP_564667.1|//thylakoid lumen protein 18.3 [Arabidopsis thaliana]
AT1G55210	819	34.695	749.805	4.43372	0.957541	Up	GO:0044464//cell part	NA	GO:0009699//phenylpropanoid biosynthetic process;GO:0006950//response to stress	K02889//large subunit ribosomal protein L21e;K01870//isoleucyl-tRNA synthetase [EC:6.1.1.5]	gi|15222673|ref|NP_175917.1|//dirigent protein 20 [Arabidopsis thaliana]
AT1G55230	1106	0.215	70.945	8.36622	0.980564	Up	GO:0044464//cell part	NA	NA	K03695//ATP-dependent Clp protease ATP-binding subunit ClpB	gi|15222675|ref|NP_175919.1|//uncharacterized protein [Arabidopsis thaliana]
AT1G55240	1349	0.265	42.75	7.33379	0.966295	Up	GO:0044464//cell part;GO:0016021//integral component of membrane	NA	NA	K03695//ATP-dependent Clp protease ATP-binding subunit ClpB	gi|30695897|ref|NP_175920.2|//uncharacterized protein [Arabidopsis thaliana]
AT1G55260	991	21.885	0.57	-5.26284	0.918956	Down	GO:0043231//intracellular membrane-bounded organelle;GO:0031224//intrinsic component of membrane	GO:0016787//hydrolase activity;GO:0005488//binding	GO:0010876//lipid localization	NA	gi|334183333|ref|NP_001185235.1|//Bifunctional inhibitor/lipid-transfer protein/seed storage 2S albumin superfamily protein [Arabidopsis thaliana];gi|186491088|ref|NP_564682.2|//Bifunctional inhibitor/lipid-transfer protein/seed storage 2S albumin superfamily protein [Arabidopsis thaliana]
AT1G55330	427	171.235	3.335	-5.68215	0.975849	Down	NA	NA	NA	NA	gi|565492704|ref|XP_006303991.1|//hypothetical protein CARUB_v10011419mg [Capsella rubella]
AT1G55370	1414	22.96	0.455	-5.65711	0.928079	Down	GO:0016020//membrane;GO:0009536//plastid;GO:0009507//chloroplast	GO:0030246//carbohydrate binding;GO:0003824//catalytic activity;GO:0005488//binding	GO:0009773//photosynthetic electron transport in photosystem I;GO:0010467//gene expression;GO:0009767//photosynthetic electron transport chain;GO:0005975//carbohydrate metabolic process;GO:0010628//positive regulation of gene expression	K01792//glucose-6-phosphate 1-epimerase [EC:5.1.3.15]	gi|18405348|ref|NP_564687.1|//NDH-dependent cyclic electron flow 5 [Arabidopsis thaliana];gi|222423317|dbj|BAH19634.1|//AT1G55370 [Arabidopsis thaliana]
AT1G55450	1357	50.15	392.915	2.9699	0.925906	Up	NA	GO:0016741//transferase activity, transferring one-carbon groups	GO:0006970//response to osmotic stress;GO:0006730//one-carbon metabolic process	NA	gi|334183341|ref|NP_001185239.1|//S-adenosyl-L-methionine-dependent methyltransferases superfamily protein [Arabidopsis thaliana];gi|18405387|ref|NP_564689.1|//S-adenosyl-L-methionine-dependent methyltransferases superfamily protein [Arabidopsis thaliana]
AT1G55480	1342	224.785	27.26	-3.04369	0.925804	Down	GO:0009532//plastid stroma;GO:0009526//plastid envelope;GO:0009534//chloroplast thylakoid	NA	GO:0006950//response to stress	NA	gi|18405391|ref|NP_564691.1|//ZKT protein containing PDZ, K-box and a TPR region [Arabidopsis thaliana]
AT1G55490	2093	420.09	51.62	-3.0247	0.928797	Down	GO:0016020//membrane;GO:0031981//nuclear lumen;GO:0005840//ribosome;GO:0009532//plastid stroma;GO:0005576//extracellular region;GO:0009526//plastid envelope	GO:0005515//protein binding;GO:0032559//adenyl ribonucleotide binding	GO:0009814//defense response, incompatible interaction;GO:0051084//'de novo' posttranslational protein folding	K04077//chaperonin GroEL	gi|15222729|ref|NP_175945.1|//chaperonin 60 subunit beta 1 [Arabidopsis thaliana]
AT1G55670	780	1805.73	205.94	-3.13229	0.931585	Down	GO:0009526//plastid envelope;GO:0009534//chloroplast thylakoid;GO:0009522//photosystem I	NA	GO:0006740//NADPH regeneration;GO:0031647//regulation of protein stability;GO:0009767//photosynthetic electron transport chain;GO:0042548//regulation of photosynthesis, light reaction	K08905//photosystem I subunit V	gi|15222757|ref|NP_175963.1|//photosystem I subunit G [Arabidopsis thaliana]
AT1G55850	2311	66.41	270.855	2.02805	0.902965	Up	GO:0031224//intrinsic component of membrane;GO:0043231//intracellular membrane-bounded organelle	GO:0016759//cellulose synthase activity	GO:0042546//cell wall biogenesis;GO:0045229//external encapsulating structure organization;GO:0009250//glucan biosynthetic process	K10999//cellulose synthase A [EC:2.4.1.12];K00770//1,4-beta-D-xylan synthase [EC:2.4.2.24]	gi|22330270|ref|NP_175981.2|//cellulose synthase-like protein E1 [Arabidopsis thaliana]
AT1G55920	1332	26.88	223.37	3.05483	0.925824	Up	GO:0009536//plastid	GO:0016412//serine O-acyltransferase activity	GO:0009267//cellular response to starvation;GO:0006563//L-serine metabolic process	K00640//serine O-acetyltransferase [EC:2.3.1.30]	gi|15222799|ref|NP_175988.1|//serine acetyltransferase 1 [Arabidopsis thaliana]
AT1G55960	1723	87.835	7.635	-3.5241	0.924102	Down	NA	NA	NA	NA	gi|18405618|ref|NP_564705.1|//putative polyketide cyclase/dehydrase and lipid transport-like protein [Arabidopsis thaliana]
AT1G56140	3570	12.01	110.32	3.19939	0.922134	Up	GO:0016020//membrane;GO:0009506//plasmodesma;GO:0016021//integral component of membrane;GO:0005886//plasma membrane	GO:0005524//ATP binding;GO:0032559//adenyl ribonucleotide binding;GO:0004672//protein kinase activity	GO:0006464//cellular protein modification process;GO:0006468//protein phosphorylation	K04733//interleukin-1 receptor-associated kinase 4 [EC:2.7.11.1]	gi|334183367|ref|NP_564709.2|//leucine-rich repeat transmembrane protein kinase [Arabidopsis thaliana]
AT1G56190	1797	197.185	40.835	-2.27167	0.907577	Down	GO:0009532//plastid stroma;GO:0030312//external encapsulating structure;GO:0005576//extracellular region;GO:0009526//plastid envelope	GO:0016301//kinase activity	GO:0006007//glucose catabolic process;GO:0006950//response to stress;GO:0006796//phosphate-containing compound metabolic process;GO:0010038//response to metal ion	K00927//phosphoglycerate kinase [EC:2.7.2.3]	gi|15223484|ref|NP_176015.1|//phosphoglycerate kinase [Arabidopsis thaliana]
AT1G57630	519	1.545	504.23	8.35033	0.996904	Up	GO:0044425//membrane part	GO:0032559//adenyl ribonucleotide binding;GO:0016462//pyrophosphatase activity;GO:0004872//receptor activity	GO:0012501//programmed cell death;GO:0006952//defense response;GO:0023052//signaling	K19613//leucine-rich repeat protein SHOC2;K02183//calmodulin	gi|15223632|ref|NP_176076.1|//Toll-Interleukin-Resistance domain-containing protein [Arabidopsis thaliana]
AT1G57990	1416	32.735	301.275	3.20218	0.930499	Up	GO:0031224//intrinsic component of membrane	GO:0015205//nucleobase transmembrane transporter activity	GO:0015851//nucleobase transport	NA	gi|15217805|ref|NP_176100.1|//purine permease 18 [Arabidopsis thaliana]
AT1G59870	4759	183.66	1623.37	3.14388	0.931667	Up	GO:0031090//organelle membrane;GO:0009526//plastid envelope	GO:0031559//oxidosqualene cyclase activity;GO:0046915//transition metal ion transmembrane transporter activity;GO:0015405//P-P-bond-hydrolysis-driven transmembrane transporter activity;GO:0032559//adenyl ribonucleotide binding;GO:0004721//phosphoprotein phosphatase activity;GO:0017111//nucleoside-triphosphatase activity	GO:0050832//defense response to fungus;GO:0009814//defense response, incompatible interaction;GO:0071365//cellular response to auxin stimulus;GO:0015893//drug transport;GO:0006464//cellular protein modification process;GO:0052482//defense response by cell wall thickening;GO:0019762//glucosinolate catabolic process;GO:0015691//cadmium ion transport;GO:0016104//triterpenoid biosynthetic process;GO:…	K05681//ATP-binding cassette, subfamily G (WHITE), member 2	gi|15218936|ref|NP_176196.1|//ABC transporter G family member 36 [Arabidopsis thaliana]
AT1G59950	2340	0.345	33.76	6.61257	0.955552	Up	GO:0009507//chloroplast	GO:0016747//transferase activity, transferring acyl groups other than amino-acyl groups;GO:0016491//oxidoreductase activity	GO:0008152//metabolic process;GO:0006970//response to osmotic stress;GO:0055114//oxidation-reduction process	K08243//Polyketide reductase;K19642//D-galacturonate reductase [EC:1.1.1.365];K00011//aldehyde reductase [EC:1.1.1.21]	gi|91805995|gb|ABE65726.1|//aldo/keto reductase [Arabidopsis thaliana] ;gi|15218958|ref|NP_176203.1|//putative aldo/keto reductase [Arabidopsis thaliana]
AT1G60000	972	96.545	3.04	-4.98906	0.957008	Down	GO:0032991//macromolecular complex;GO:0009536//plastid	GO:0003676//nucleic acid binding	NA	K11294//nucleolin	gi|30696379|ref|NP_849831.1|//RNA recognition motif-containing protein [Arabidopsis thaliana];gi|15218972|ref|NP_176208.1|//RNA recognition motif-containing protein [Arabidopsis thaliana]
AT1G60260	1706	16.14	0.34	-5.56896	0.907372	Down	GO:0044464//cell part;GO:0005576//extracellular region	GO:0008422//beta-glucosidase activity;GO:0043167//ion binding;GO:0016798//hydrolase activity, acting on glycosyl bonds	GO:1901657//glycosyl compound metabolic process;GO:0044238//primary metabolic process;GO:0005975//carbohydrate metabolic process;GO:0009628//response to abiotic stimulus	K01188//beta-glucosidase [EC:3.2.1.21]	gi|334183443|ref|NP_176232.2|//beta glucosidase 5 [Arabidopsis thaliana]
AT1G60550	1308	70.28	2.485	-4.8218	0.948499	Down	GO:0042579//microbody	GO:0016833//oxo-acid-lyase activity	GO:0009233//menaquinone metabolic process;GO:0042362//fat-soluble vitamin biosynthetic process	K01661//naphthoate synthase [EC:4.1.3.36]	gi|30696431|ref|NP_176255.2|//1,4-Dihydroxy-2-naphthoyl-CoA synthase [Arabidopsis thaliana]
AT1G60600	1742	36.44	1.94	-4.23139	0.918095	Down	GO:0009536//plastid	GO:0002094//polyprenyltransferase activity	GO:0042371//vitamin K biosynthetic process;GO:0009767//photosynthetic electron transport chain	K02548//1,4-dihydroxy-2-naphthoate octaprenyltransferase [EC:2.5.1.74 2.5.1.-]	gi|186492055|ref|NP_001117518.1|//1,4-dihydroxy-2-naphthoate polyprenyltransferase [Arabidopsis thaliana]
AT1G60730	1405	17.615	286.07	4.02149	0.946408	Up	GO:0016020//membrane;GO:0009526//plastid envelope	GO:0003824//catalytic activity	GO:0008152//metabolic process;GO:0010038//response to metal ion	K17744//L-galactose dehydrogenase [EC:1.1.1.316];K05275//pyridoxine 4-dehydrogenase [EC:1.1.1.65];K09338//homeobox-leucine zipper protein	gi|334183454|ref|NP_001185274.1|//probable aldo-keto reductase 5 [Arabidopsis thaliana];gi|30696459|ref|NP_564762.2|//probable aldo-keto reductase 5 [Arabidopsis thaliana]
AT1G60800	2573	27.915	1.145	-4.60762	0.917172	Down	GO:0031224//intrinsic component of membrane	GO:0004713//protein tyrosine kinase activity;GO:0032559//adenyl ribonucleotide binding;GO:0004871//signal transducer activity	GO:0006464//cellular protein modification process	K13418//somatic embryogenesis receptor kinase 1 [EC:2.7.10.1 2.7.11.1]	gi|15219817|ref|NP_176279.1|//NSP-interacting kinase 3 [Arabidopsis thaliana]
AT1G61250	1248	49.825	706.365	3.82547	0.945014	Up	GO:0031224//intrinsic component of membrane	GO:0005215//transporter activity	GO:0006810//transport	NA	gi|15219893|ref|NP_176320.1|//secretory carrier-associated membrane protein 3 [Arabidopsis thaliana];gi|334183468|ref|NP_001185278.1|//secretory carrier-associated membrane protein 3 [Arabidopsis thaliana]
AT1G61300	2635	15.355	0.305	-5.65376	0.905404	Down	GO:0016020//membrane	GO:0000166//nucleotide binding	GO:0012501//programmed cell death;GO:0006950//response to stress	K13459//disease resistance protein RPS2	gi|30696557|ref|NP_176325.2|//probable disease resistance protein [Arabidopsis thaliana]
AT1G61360	2750	5.97	66.355	3.4744	0.918382	Up	GO:0009506//plasmodesma;GO:0044464//cell part;GO:0005886//plasma membrane	GO:0030246//carbohydrate binding;GO:0004674//protein serine/threonine kinase activity;GO:0032559//adenyl ribonucleotide binding;GO:0004672//protein kinase activity;GO:0019899//enzyme binding	GO:0052033//pathogen-associated molecular pattern dependent induction by symbiont of host innate immune response;GO:0032497//detection of lipopolysaccharide;GO:0006468//protein phosphorylation;GO:0008037//cell recognition;GO:0046777//protein autophosphorylation	K04733//interleukin-1 receptor-associated kinase 4 [EC:2.7.11.1];K04730//interleukin-1 receptor-associated kinase 1 [EC:2.7.11.1]	gi|18407151|ref|NP_564775.1|//G-type lectin S-receptor-like serine/threonine-protein kinase SD1-29 [Arabidopsis thaliana];gi|15219912|ref|NP_176331.1|//G-type lectin S-receptor-like serine/threonine-protein kinase [Arabidopsis thaliana]
AT1G61520	1200	2344.05	123.775	-4.24321	0.953522	Down	GO:0043234//protein complex;GO:0009534//chloroplast thylakoid;GO:0009570//chloroplast stroma	GO:0046906//tetrapyrrole binding	GO:0006091//generation of precursor metabolites and energy;GO:0044237//cellular metabolic process	K08909//light-harvesting complex I chlorophyll a/b binding protein 3	gi|15219941|ref|NP_176347.1|//PSI type III chlorophyll a/b-binding protein [Arabidopsis thaliana]
AT1G61560	2397	1.42	103.185	6.1832	0.976894	Up	GO:0031224//intrinsic component of membrane;GO:0016021//integral component of membrane;GO:0005886//plasma membrane	GO:0030246//carbohydrate binding;GO:0004674//protein serine/threonine kinase activity;GO:0005524//ATP binding	GO:0050832//defense response to fungus;GO:0006468//protein phosphorylation;GO:0048544//recognition of pollen;GO:0009987//cellular process	K08472//mlo protein	gi|334183555|ref|NP_001185282.1|//MLO-like protein 6 [Arabidopsis thaliana];gi|15220529|ref|NP_176350.1|//MLO-like protein 6 [Arabidopsis thaliana];gi|15220528|ref|NP_176349.1|//G-type lectin S-receptor-like serine/threonine-protein kinase [Arabidopsis thaliana]
AT1G61740	1726	144.585	31.555	-2.19598	0.902719	Down	GO:0031224//intrinsic component of membrane	GO:0005488//binding	NA	NA	gi|15220600|ref|NP_176367.1|//Sulfite exporter TauE/SafE family protein [Arabidopsis thaliana]
AT1G61800	1569	0.905	328.595	8.50418	0.9959	Up	GO:0031224//intrinsic component of membrane;GO:0031090//organelle membrane	GO:0005342//organic acid transmembrane transporter activity;GO:0015291//secondary active transmembrane transporter activity;GO:0015119//hexose phosphate transmembrane transporter activity	GO:0015717//triose phosphate transport;GO:0015711//organic anion transport;GO:0009746//response to hexose;GO:0034285//response to disaccharide;GO:0019953//sexual reproduction;GO:0009642//response to light intensity;GO:0051707//response to other organism;GO:0015712//hexose phosphate transport;GO:0015979//photosynthesis	K15283//solute carrier family 35, member E1	gi|18407336|ref|NP_564785.1|//glucose-6-phosphate/phosphate translocator 2 [Arabidopsis thaliana]
AT1G61810	1730	2.21	846.04	8.58054	0.998114	Up	GO:0044464//cell part;GO:0005576//extracellular region	GO:0008422//beta-glucosidase activity;GO:0004553//hydrolase activity, hydrolyzing O-glycosyl compounds;GO:0043167//ion binding	GO:0009699//phenylpropanoid biosynthetic process;GO:1901657//glycosyl compound metabolic process;GO:0009809//lignin biosynthetic process;GO:0044238//primary metabolic process;GO:0005975//carbohydrate metabolic process	K05350//beta-glucosidase [EC:3.2.1.21]	gi|334183565|ref|NP_001185287.1|//beta-glucosidase 45 [Arabidopsis thaliana];gi|15220627|ref|NP_176374.1|//beta-glucosidase 45 [Arabidopsis thaliana]
AT1G61820	2085	4.055	43.585	3.42606	0.905548	Up	GO:0044464//cell part	GO:0008422//beta-glucosidase activity;GO:0043167//ion binding	GO:0009699//phenylpropanoid biosynthetic process;GO:0044238//primary metabolic process	K05350//beta-glucosidase [EC:3.2.1.21]	gi|42571953|ref|NP_974067.1|//beta glucosidase 46 [Arabidopsis thaliana];gi|3367517|gb|AAC28502.1|//Similar to F4I1.26 putative beta-glucosidase gi|3128187 from A. thaliana BAC gb|AC004521. ESTs gb|N97083, gb|F19868 and gb|F15482 come from this gene [Arabidopsis thaliana]
AT1G62300	1990	13.72	457.05	5.058	0.970067	Up	NA	GO:0043565//sequence-specific DNA binding;GO:0001071//nucleic acid binding transcription factor activity	GO:0009267//cellular response to starvation;GO:0006355//regulation of transcription, DNA-templated;GO:0009743//response to carbohydrate	K18835//WRKY transcription factor 2;K13424//WRKY transcription factor 33	gi|18407554|ref|NP_564792.1|//WRKY transcription factor 6 [Arabidopsis thaliana]
AT1G62420	1039	3.755	47.415	3.65846	0.912662	Up	NA	NA	NA	NA	gi|145336945|ref|NP_176432.2|//uncharacterized protein [Arabidopsis thaliana]
AT1G62750	2666	397.18	13.735	-4.85386	0.964819	Down	GO:0009532//plastid stroma;GO:0005576//extracellular region;GO:0009526//plastid envelope	GO:0008135//translation factor activity, RNA binding;GO:0032559//adenyl ribonucleotide binding;GO:0032561//guanyl ribonucleotide binding;GO:0017111//nucleoside-triphosphatase activity	GO:0009657//plastid organization;GO:0007275//multicellular organism development;GO:0006412//translation;GO:0009207//purine ribonucleoside triphosphate catabolic process	K02355//elongation factor G	gi|18407650|ref|NP_564801.1|//elongation factor G [Arabidopsis thaliana]
AT1G62780	957	167.43	15.225	-3.45904	0.931872	Down	GO:0009532//plastid stroma	NA	NA	NA	gi|15221583|ref|NP_176466.1|//uncharacterized protein [Arabidopsis thaliana]
AT1G63680	2721	31.335	1.855	-4.07828	0.90891	Down	GO:0043232//intracellular non-membrane-bounded organelle;GO:0009536//plastid	GO:0016879//ligase activity, forming carbon-nitrogen bonds;GO:0032559//adenyl ribonucleotide binding	GO:0065008//regulation of biological quality;GO:0042546//cell wall biogenesis;GO:0009658//chloroplast organization;GO:0000270//peptidoglycan metabolic process	NA	gi|240254313|ref|NP_176555.4|//putative UDP-N-acetylmuamoylalanyl-d-glutamate-2,6-diaminopimelate ligase [Arabidopsis thaliana]
[truncated: 1,334 more rows]

## Sheet: classification
D6 only down	759		D6 only up	315		C6 only down	11		C6 only up	98		Both down	229			Both up	333
[truncated: 760 more rows]

[truncated: 2 more sheets: C6+D6 both up(agriGO2.0), both up(P)_REVIGO]
